# Supplementary material for: 3-(4-Bromo­anilino)-3-(4-chloro­phen­yl)-1-phenyl­propan-1-one
Source: Acta Crystallogr Sect E Struct Rep Online. 2011 Sep 17;67(Pt 10):o2647. doi: 10.1107/S1600536811036932 (PMC3201452; doi:10.1107/S1600536811036932)
Supplement: Supplementary file 1 [file e-67-o2647-sup1.cif]

##############################################################################
###                                                                        ###
###           Electronic papers (Acta Crystallographica Section C)         ###
###                                                                        ###
##############################################################################
#                                                                            #
# This paper is published electronically. It meets the data-validation       #
# criteria for publication in Acta Crystallographica Section C.              #
# The submission has been checked by a Section C Co-editor though the text   #
# in _publ_section_comments is the responsibility of the authors.            #
#                                                                            #
# Electronic papers are listed in the printed contents pages of an issue of  #
# Acta Crystallographica Section C within two months of acceptance and are   #
# available by email and via the online contents pages for that issue.       #
#                                                                            #
# Software is freely available for graphical display of the structure(s) in  #
# this CIF.  For information consult the CIF home page http://www.iucr.org/  #
# cif/home.html                                                              #
#                                                                            #
#            Copyright International Union of Crystallography                #
#                                                                            #
##############################################################################
data_I
_audit_creation_method     SHELXL-97
_chemical_name_systematic
;
3-(4-Bromoanilino)-3-(4-chlorophenyl)-1-phenylpropan-1-one
;
_chemical_name_common     ?
_chemical_formula_moiety     'C21 H17 Br Cl N O'
_chemical_formula_sum     'C21 H17 Br Cl N O'
_chemical_formula_iupac     'C21 H17 Br Cl N O'
_chemical_formula_weight     414.72
_chemical_melting_point     ?
_symmetry_cell_setting     monoclinic
_symmetry_space_group_name_H-M     'P 21/n'
_symmetry_space_group_name_Hall     '-P 2yn'
loop_
    _symmetry_equiv_pos_as_xyz
    'x, y, z'
    '-x+1/2, y+1/2, -z+1/2'
    '-x, -y, -z'
    'x-1/2, -y-1/2, z-1/2'
_cell_length_a     10.6571(4)
_cell_length_b     17.2432(6)
_cell_length_c     10.8602(4)
_cell_angle_alpha     90.00
_cell_angle_beta     113.571(2)
_cell_angle_gamma     90.00
_cell_volume     1829.19(12)
_cell_formula_units_Z     4
_cell_measurement_reflns_used     9986
_cell_measurement_theta_min     2.36
_cell_measurement_theta_max     23.81
_cell_measurement_temperature     296(2)
_exptl_crystal_description     irregular
_exptl_crystal_colour     colorless
_exptl_crystal_size_max     0.35
_exptl_crystal_size_mid     0.31
_exptl_crystal_size_min     0.11
_exptl_crystal_density_diffrn     1.506
_exptl_crystal_density_meas     ?
_exptl_crystal_density_method     'not measured'
_exptl_crystal_F_000     840
_exptl_absorpt_coefficient_mu     2.402
_exptl_absorpt_correction_type     multi-scan
_exptl_absorpt_process_details     '(SADABS; Sheldrick, 2004)'
_exptl_absorpt_correction_T_min     0.5893
_exptl_absorpt_correction_T_max     0.7464
_exptl_special_details
;
;
_diffrn_ambient_temperature     296(2)
_diffrn_radiation_type     MoK\a
_diffrn_radiation_wavelength     0.71073
_diffrn_radiation_source     'fine-focus sealed tube'
_diffrn_radiation_monochromator     graphite
_diffrn_measurement_device_type     'Bruker APEXII CCD'
_diffrn_measurement_method     '\f and \w'
_diffrn_detector_area_resol_mean     ?
_diffrn_reflns_number     69312
_diffrn_reflns_av_R_equivalents     0.0355
_diffrn_reflns_av_sigmaI/netI     0.0133
_diffrn_reflns_theta_min     2.26
_diffrn_reflns_theta_max     26.99
_diffrn_reflns_theta_full     26.99
_diffrn_measured_fraction_theta_max     0.999
_diffrn_measured_fraction_theta_full     0.999
_diffrn_reflns_limit_h_min     -13
_diffrn_reflns_limit_h_max     13
_diffrn_reflns_limit_k_min     -22
_diffrn_reflns_limit_k_max     22
_diffrn_reflns_limit_l_min     -13
_diffrn_reflns_limit_l_max     13
_diffrn_standards_number     ?
_diffrn_standards_interval_count     ?
_diffrn_standards_interval_time     ?
_diffrn_standards_decay_%     ?
_refine_special_details
;
Refinement of <i>F</i>^2^ against ALL reflections. The weighted <i>R</i>-factor
<i>wR</i> and goodness of fit <i>S</i> are based on <i>F</i>^2^, conventional
<i>R</i>-factors <i>R</i> are based on <i>F</i>, with <i>F</i> set to zero for
negative <i>F</i>^2^. The threshold expression of <i>F</i>^2^ >
2\s(<i>F</i>^2^) is used only for calculating <i>R</i>-factors(gt) <i>etc</i>.
and is not relevant to the choice of reflections for refinement.
<i>R</i>-factors based on <i>F</i>^2^ are statistically about twice as large
as those based on <i>F</i>, and <i>R</i>- factors based on ALL data will be
even larger.
;
_reflns_number_total     3983
_reflns_number_gt     3274
_reflns_threshold_expression     I>2\s(I)
_refine_ls_structure_factor_coef     Fsqd
_refine_ls_matrix_type     full
_refine_ls_R_factor_all     0.0437
_refine_ls_R_factor_gt     0.0329
_refine_ls_wR_factor_gt     0.0761
_refine_ls_wR_factor_ref     0.0835
_refine_ls_goodness_of_fit_ref     1.031
_refine_ls_restrained_S_all     1.031
_refine_ls_number_reflns     3983
_refine_ls_number_parameters     230
_refine_ls_number_restraints     0
_refine_ls_hydrogen_treatment     mixed
_refine_ls_weighting_scheme     calc
_refine_ls_weighting_details
         'calc w=1/[\s^2^(Fo^2^)+(0.0314P)^2^+1.4336P] where P=(Fo^2^+2Fc^2^)/3'
_atom_sites_solution_hydrogens     geom
_atom_sites_solution_primary     direct
_atom_sites_solution_secondary     difmap
_refine_ls_shift/su_max     0.001
_refine_ls_shift/su_mean     0.000
_refine_diff_density_max     0.705
_refine_diff_density_min     -0.862
_refine_ls_extinction_method     none
_refine_ls_extinction_coef     ?
loop_
    _atom_type_symbol
    _atom_type_description
    _atom_type_scat_dispersion_real
    _atom_type_scat_dispersion_imag
    _atom_type_scat_source
    'C' 'C' 0.0033 0.0016
                         'International Tables Vol C Tables 4.2.6.8 and 6.1.1.4'
    'H' 'H' 0.0000 0.0000
                         'International Tables Vol C Tables 4.2.6.8 and 6.1.1.4'
    'N' 'N' 0.0061 0.0033
                         'International Tables Vol C Tables 4.2.6.8 and 6.1.1.4'
    'O' 'O' 0.0106 0.0060
                         'International Tables Vol C Tables 4.2.6.8 and 6.1.1.4'
    'Cl' 'Cl' 0.1484 0.1585
                         'International Tables Vol C Tables 4.2.6.8 and 6.1.1.4'
    'Br' 'Br' -0.2901 2.4595
                         'International Tables Vol C Tables 4.2.6.8 and 6.1.1.4'
_computing_data_collection     'APEX2 (Bruker, 2005)'
_computing_cell_refinement     'SAINT (Bruker, 2005)'
_computing_data_reduction     'SAINT (Bruker, 2005)'
_computing_structure_solution     'SHELXS97 (Sheldrick, 2008)'
_computing_structure_refinement     'SHELXL97 (Sheldrick, 2008)'
_computing_molecular_graphics
            'SHELXTL (Sheldrick, 2008) and Mercury (Macrae <i>et al.</i>, 2008)'
_computing_publication_material     'SHELXTL (Sheldrick, 2008)'
loop_
    _atom_site_type_symbol
    _atom_site_label
    _atom_site_fract_x
    _atom_site_fract_y
    _atom_site_fract_z
    _atom_site_U_iso_or_equiv
    _atom_site_adp_type
    _atom_site_calc_flag
    _atom_site_refinement_flags
    _atom_site_occupancy
    _atom_site_symmetry_multiplicity
    _atom_site_disorder_assembly
    _atom_site_disorder_group
    Br Br -0.04722(3) 0.80334(2) -0.19048(3) 0.06568(12) Uani d . 1 1 . .
    Cl Cl -0.16806(9) 0.56173(4) 0.49694(7) 0.0721(2) Uani d . 1 1 . .
    O O1 0.17572(18) 1.03398(10) 0.6206(2) 0.0634(5) Uani d . 1 1 . .
    N N1 0.08682(19) 0.90054(10) 0.38597(18) 0.0371(4) Uani d . 1 1 . .
    C C18 -0.0066(2) 0.83266(15) -0.0093(2) 0.0450(5) Uani d . 1 1 . .
    C C17 0.0762(3) 0.78643(15) 0.0933(2) 0.0494(6) Uani d . 1 1 . .
    H H17 0.1118 0.7409 0.0743 0.059 Uiso calc R 1 1 . .
    C C16 0.1072(2) 0.80736(13) 0.2259(2) 0.0450(5) Uani d . 1 1 . .
    H H16 0.1635 0.7757 0.2953 0.054 Uiso calc R 1 1 . .
    C C21 0.0549(2) 0.87508(12) 0.2558(2) 0.0351(4) Uani d . 1 1 . .
    C C9 0.1518(2) 0.85036(11) 0.5014(2) 0.0341(4) Uani d . 1 1 . .
    H H9 0.2417 0.8351 0.5049 0.041 Uiso calc R 1 1 . .
    C C8 0.1731(2) 0.89759(12) 0.6286(2) 0.0385(5) Uani d . 1 1 . .
    H H8A 0.0848 0.9064 0.6323 0.046 Uiso calc R 1 1 . .
    H H8B 0.2281 0.8673 0.7069 0.046 Uiso calc R 1 1 . .
    C C7 0.2419(2) 0.97478(12) 0.6350(2) 0.0389(5) Uani d . 1 1 . .
    C C6 0.3887(2) 0.97840(12) 0.65830(19) 0.0358(4) Uani d . 1 1 . .
    C C5 0.4741(2) 0.91441(13) 0.6986(2) 0.0405(5) Uani d . 1 1 . .
    H H5 0.4400 0.8672 0.7132 0.049 Uiso calc R 1 1 . .
    C C4 0.6101(2) 0.92042(15) 0.7171(2) 0.0498(6) Uani d . 1 1 . .
    H H4 0.6673 0.8774 0.7450 0.060 Uiso calc R 1 1 . .
    C C3 0.6605(2) 0.98986(17) 0.6944(3) 0.0556(6) Uani d . 1 1 . .
    H H3 0.7514 0.9934 0.7053 0.067 Uiso calc R 1 1 . .
    C C20 -0.0291(2) 0.92111(13) 0.1491(2) 0.0437(5) Uani d . 1 1 . .
    H H20 -0.0654 0.9667 0.1670 0.052 Uiso calc R 1 1 . .
    C C19 -0.0594(2) 0.90066(15) 0.0179(2) 0.0486(5) Uani d . 1 1 . .
    H H19 -0.1149 0.9323 -0.0520 0.058 Uiso calc R 1 1 . .
    C C10 0.0717(2) 0.77732(11) 0.5009(2) 0.0336(4) Uani d . 1 1 . .
    C C11 0.1383(2) 0.70874(13) 0.5539(2) 0.0455(5) Uani d . 1 1 . .
    H H11 0.2335 0.7072 0.5888 0.055 Uiso calc R 1 1 . .
    C C12 0.0668(3) 0.64243(14) 0.5562(3) 0.0538(6) Uani d . 1 1 . .
    H H12 0.1129 0.5967 0.5926 0.065 Uiso calc R 1 1 . .
    C C13 -0.0743(3) 0.64527(13) 0.5035(2) 0.0460(5) Uani d . 1 1 . .
    C C14 -0.1434(2) 0.71292(14) 0.4522(2) 0.0460(5) Uani d . 1 1 . .
    H H14 -0.2385 0.7144 0.4188 0.055 Uiso calc R 1 1 . .
    C C15 -0.0702(2) 0.77871(12) 0.4507(2) 0.0409(5) Uani d . 1 1 . .
    H H15 -0.1166 0.8246 0.4156 0.049 Uiso calc R 1 1 . .
    C C2 0.5775(3) 1.05403(16) 0.6559(3) 0.0565(6) Uani d . 1 1 . .
    H H2 0.6125 1.1010 0.6417 0.068 Uiso calc R 1 1 . .
    C C1 0.4420(2) 1.04882(13) 0.6382(2) 0.0463(5) Uani d . 1 1 . .
    H H1 0.3862 1.0924 0.6129 0.056 Uiso calc R 1 1 . .
    H H 0.031(3) 0.9290(15) 0.396(3) 0.046(7) Uiso d . 1 1 . .
loop_
    _atom_site_aniso_label
    _atom_site_aniso_U_11
    _atom_site_aniso_U_22
    _atom_site_aniso_U_33
    _atom_site_aniso_U_12
    _atom_site_aniso_U_13
    _atom_site_aniso_U_23
    Br 0.04927(16) 0.1060(3) 0.03996(14) -0.00352(14) 0.01597(11) -0.00835(13)
    Cl 0.0956(5) 0.0517(4) 0.0638(4) -0.0335(4) 0.0266(4) 0.0014(3)
    O1 0.0462(10) 0.0427(9) 0.0988(15) 0.0070(8) 0.0262(10) -0.0028(9)
    N1 0.0382(9) 0.0331(9) 0.0392(9) 0.0026(8) 0.0145(8) 0.0021(7)
    C18 0.0366(11) 0.0616(14) 0.0372(11) -0.0081(10) 0.0153(9) -0.0005(10)
    C17 0.0552(14) 0.0516(13) 0.0476(13) 0.0056(11) 0.0271(11) -0.0006(11)
    C16 0.0483(12) 0.0469(13) 0.0403(11) 0.0105(10) 0.0183(10) 0.0080(10)
    C21 0.0319(10) 0.0349(10) 0.0376(10) -0.0048(8) 0.0129(8) 0.0024(8)
    C9 0.0296(9) 0.0346(10) 0.0368(10) 0.0004(8) 0.0117(8) 0.0005(8)
    C8 0.0347(10) 0.0433(11) 0.0375(11) -0.0052(9) 0.0144(9) -0.0027(9)
    C7 0.0371(11) 0.0393(11) 0.0370(10) -0.0010(9) 0.0114(9) -0.0042(9)
    C6 0.0348(10) 0.0375(11) 0.0324(10) -0.0048(8) 0.0106(8) -0.0037(8)
    C5 0.0361(10) 0.0406(11) 0.0395(11) -0.0032(9) 0.0094(9) 0.0001(9)
    C4 0.0366(11) 0.0565(14) 0.0495(13) 0.0017(10) 0.0100(10) -0.0039(11)
    C3 0.0380(12) 0.0771(18) 0.0495(14) -0.0132(12) 0.0151(10) -0.0062(13)
    C20 0.0407(11) 0.0390(11) 0.0453(12) 0.0026(9) 0.0107(10) 0.0040(9)
    C19 0.0398(11) 0.0565(14) 0.0406(12) 0.0000(10) 0.0068(9) 0.0100(10)
    C10 0.0356(10) 0.0316(10) 0.0327(9) -0.0010(8) 0.0127(8) -0.0009(8)
    C11 0.0405(12) 0.0405(12) 0.0484(13) 0.0045(9) 0.0104(10) 0.0056(10)
    C12 0.0652(16) 0.0361(12) 0.0516(14) 0.0019(11) 0.0143(12) 0.0081(10)
    C13 0.0624(15) 0.0373(12) 0.0386(11) -0.0157(10) 0.0206(11) -0.0041(9)
    C14 0.0410(12) 0.0478(13) 0.0486(13) -0.0085(10) 0.0173(10) -0.0052(10)
    C15 0.0363(11) 0.0341(10) 0.0493(12) 0.0005(8) 0.0141(9) 0.0003(9)
    C2 0.0559(15) 0.0589(16) 0.0519(14) -0.0240(13) 0.0186(12) 0.0009(12)
    C1 0.0491(13) 0.0408(12) 0.0441(12) -0.0060(10) 0.0134(10) 0.0007(10)
_geom_special_details
;
All s.u.'s (except the s.u. in the dihedral angle between two l.s. planes) are
estimated using the full covariance matrix. The cell s.u.'s are taken into
account individually in the estimation of s.u.'s in distances, angles and
torsion angles; correlations between s.u.'s in cell parameters are only used
when they are defined by crystal symmetry. An approximate (isotropic)
treatment of cell s.u.'s is used for estimating s.u.'s involving l.s. planes.
;
loop_
    _geom_bond_atom_site_label_1
    _geom_bond_atom_site_label_2
    _geom_bond_site_symmetry_2
    _geom_bond_distance
    _geom_bond_publ_flag
    Br C18 . 1.906(2) ?
    Cl C13 . 1.738(2) ?
    O1 C7 . 1.215(3) ?
    N1 C21 . 1.386(3) ?
    N1 C9 . 1.451(3) ?
    N1 H . 0.81(3) ?
    C18 C17 . 1.367(3) ?
    C18 C19 . 1.382(4) ?
    C17 C16 . 1.391(3) ?
    C17 H17 . 0.9300 ?
    C16 C21 . 1.387(3) ?
    C16 H16 . 0.9300 ?
    C21 C20 . 1.395(3) ?
    C9 C10 . 1.520(3) ?
    C9 C8 . 1.540(3) ?
    C9 H9 . 0.9800 ?
    C8 C7 . 1.507(3) ?
    C8 H8A . 0.9700 ?
    C8 H8B . 0.9700 ?
    C7 C6 . 1.483(3) ?
    C6 C5 . 1.385(3) ?
    C6 C1 . 1.394(3) ?
    C5 C4 . 1.385(3) ?
    C5 H5 . 0.9300 ?
    C4 C3 . 1.374(4) ?
    C4 H4 . 0.9300 ?
    C3 C2 . 1.374(4) ?
    C3 H3 . 0.9300 ?
    C20 C19 . 1.375(3) ?
    C20 H20 . 0.9300 ?
    C19 H19 . 0.9300 ?
    C10 C11 . 1.381(3) ?
    C10 C15 . 1.388(3) ?
    C11 C12 . 1.380(3) ?
    C11 H11 . 0.9300 ?
    C12 C13 . 1.379(4) ?
    C12 H12 . 0.9300 ?
    C13 C14 . 1.373(3) ?
    C14 C15 . 1.381(3) ?
    C14 H14 . 0.9300 ?
    C15 H15 . 0.9300 ?
    C2 C1 . 1.381(4) ?
    C2 H2 . 0.9300 ?
    C1 H1 . 0.9300 ?
loop_
    _geom_angle_atom_site_label_1
    _geom_angle_atom_site_label_2
    _geom_angle_atom_site_label_3
    _geom_angle_site_symmetry_1
    _geom_angle_site_symmetry_3
    _geom_angle
    _geom_angle_publ_flag
    C21 N1 C9 . . 121.99(17) ?
    C21 N1 H . . 115.5(18) ?
    C9 N1 H . . 111.7(18) ?
    C17 C18 C19 . . 120.4(2) ?
    C17 C18 Br . . 119.53(19) ?
    C19 C18 Br . . 120.11(17) ?
    C18 C17 C16 . . 120.1(2) ?
    C18 C17 H17 . . 119.9 ?
    C16 C17 H17 . . 119.9 ?
    C21 C16 C17 . . 120.6(2) ?
    C21 C16 H16 . . 119.7 ?
    C17 C16 H16 . . 119.7 ?
    N1 C21 C16 . . 123.20(19) ?
    N1 C21 C20 . . 118.79(19) ?
    C16 C21 C20 . . 117.9(2) ?
    N1 C9 C10 . . 114.69(16) ?
    N1 C9 C8 . . 107.92(16) ?
    C10 C9 C8 . . 108.81(16) ?
    N1 C9 H9 . . 108.4 ?
    C10 C9 H9 . . 108.4 ?
    C8 C9 H9 . . 108.4 ?
    C7 C8 C9 . . 113.74(17) ?
    C7 C8 H8A . . 108.8 ?
    C9 C8 H8A . . 108.8 ?
    C7 C8 H8B . . 108.8 ?
    C9 C8 H8B . . 108.8 ?
    H8A C8 H8B . . 107.7 ?
    O1 C7 C6 . . 120.3(2) ?
    O1 C7 C8 . . 119.32(19) ?
    C6 C7 C8 . . 120.35(18) ?
    C5 C6 C1 . . 119.1(2) ?
    C5 C6 C7 . . 122.37(19) ?
    C1 C6 C7 . . 118.56(19) ?
    C4 C5 C6 . . 120.2(2) ?
    C4 C5 H5 . . 119.9 ?
    C6 C5 H5 . . 119.9 ?
    C3 C4 C5 . . 120.0(2) ?
    C3 C4 H4 . . 120.0 ?
    C5 C4 H4 . . 120.0 ?
    C2 C3 C4 . . 120.4(2) ?
    C2 C3 H3 . . 119.8 ?
    C4 C3 H3 . . 119.8 ?
    C19 C20 C21 . . 121.5(2) ?
    C19 C20 H20 . . 119.3 ?
    C21 C20 H20 . . 119.3 ?
    C20 C19 C18 . . 119.5(2) ?
    C20 C19 H19 . . 120.3 ?
    C18 C19 H19 . . 120.3 ?
    C11 C10 C15 . . 118.5(2) ?
    C11 C10 C9 . . 120.90(19) ?
    C15 C10 C9 . . 120.61(18) ?
    C12 C11 C10 . . 121.4(2) ?
    C12 C11 H11 . . 119.3 ?
    C10 C11 H11 . . 119.3 ?
    C13 C12 C11 . . 118.8(2) ?
    C13 C12 H12 . . 120.6 ?
    C11 C12 H12 . . 120.6 ?
    C14 C13 C12 . . 121.2(2) ?
    C14 C13 Cl . . 118.75(19) ?
    C12 C13 Cl . . 120.06(19) ?
    C13 C14 C15 . . 119.3(2) ?
    C13 C14 H14 . . 120.4 ?
    C15 C14 H14 . . 120.4 ?
    C14 C15 C10 . . 120.9(2) ?
    C14 C15 H15 . . 119.6 ?
    C10 C15 H15 . . 119.6 ?
    C3 C2 C1 . . 120.0(2) ?
    C3 C2 H2 . . 120.0 ?
    C1 C2 H2 . . 120.0 ?
    C2 C1 C6 . . 120.2(2) ?
    C2 C1 H1 . . 119.9 ?
    C6 C1 H1 . . 119.9 ?
loop_
    _geom_torsion_atom_site_label_1
    _geom_torsion_atom_site_label_2
    _geom_torsion_atom_site_label_3
    _geom_torsion_atom_site_label_4
    _geom_torsion_site_symmetry_1
    _geom_torsion_site_symmetry_2
    _geom_torsion_site_symmetry_3
    _geom_torsion_site_symmetry_4
    _geom_torsion
    _geom_torsion_publ_flag
    C19 C18 C17 C16 . . . . 0.4(4) ?
    Br C18 C17 C16 . . . . 179.65(18) ?
    C18 C17 C16 C21 . . . . 0.0(4) ?
    C9 N1 C21 C16 . . . . -14.4(3) ?
    C9 N1 C21 C20 . . . . 168.47(19) ?
    C17 C16 C21 N1 . . . . -177.2(2) ?
    C17 C16 C21 C20 . . . . -0.1(3) ?
    C21 N1 C9 C10 . . . . -59.1(2) ?
    C21 N1 C9 C8 . . . . 179.46(17) ?
    N1 C9 C8 C7 . . . . -50.4(2) ?
    C10 C9 C8 C7 . . . . -175.40(17) ?
    C9 C8 C7 O1 . . . . 109.1(2) ?
    C9 C8 C7 C6 . . . . -70.7(2) ?
    O1 C7 C6 C5 . . . . 168.4(2) ?
    C8 C7 C6 C5 . . . . -11.8(3) ?
    O1 C7 C6 C1 . . . . -11.9(3) ?
    C8 C7 C6 C1 . . . . 167.93(19) ?
    C1 C6 C5 C4 . . . . -0.7(3) ?
    C7 C6 C5 C4 . . . . 179.0(2) ?
    C6 C5 C4 C3 . . . . -0.6(4) ?
    C5 C4 C3 C2 . . . . 1.3(4) ?
    N1 C21 C20 C19 . . . . 177.1(2) ?
    C16 C21 C20 C19 . . . . -0.2(3) ?
    C21 C20 C19 C18 . . . . 0.6(3) ?
    C17 C18 C19 C20 . . . . -0.7(4) ?
    Br C18 C19 C20 . . . . -179.93(17) ?
    N1 C9 C10 C11 . . . . 145.8(2) ?
    C8 C9 C10 C11 . . . . -93.3(2) ?
    N1 C9 C10 C15 . . . . -36.2(3) ?
    C8 C9 C10 C15 . . . . 84.8(2) ?
    C15 C10 C11 C12 . . . . 0.8(3) ?
    C9 C10 C11 C12 . . . . 178.8(2) ?
    C10 C11 C12 C13 . . . . 0.3(4) ?
    C11 C12 C13 C14 . . . . -1.5(4) ?
    C11 C12 C13 Cl . . . . 176.77(19) ?
    C12 C13 C14 C15 . . . . 1.5(4) ?
    Cl C13 C14 C15 . . . . -176.77(18) ?
    C13 C14 C15 C10 . . . . -0.4(3) ?
    C11 C10 C15 C14 . . . . -0.7(3) ?
    C9 C10 C15 C14 . . . . -178.8(2) ?
    C4 C3 C2 C1 . . . . -0.7(4) ?
    C3 C2 C1 C6 . . . . -0.5(4) ?
    C5 C6 C1 C2 . . . . 1.2(3) ?
    C7 C6 C1 C2 . . . . -178.5(2) ?
loop_
    _geom_hbond_atom_site_label_D
    _geom_hbond_atom_site_label_H
    _geom_hbond_atom_site_label_A
    _geom_hbond_site_symmetry_A
    _geom_hbond_distance_DH
    _geom_hbond_distance_HA
    _geom_hbond_distance_DA
    _geom_hbond_angle_DHA
    N1 H O1 3_576 0.81(3) 2.23(3) 2.992(3) 156(2)
data_global
_journal_date_recd_electronic     2011-08-24
_journal_date_accepted     2011-09-12
_journal_name_full     'Acta Crystallographica, Section E'
_journal_year     2011
_journal_volume     67
_journal_issue     10
_journal_page_first     eo2647
_journal_page_last     eo2647
_journal_paper_category     QO
_journal_coeditor_code     QM2027
_publ_contact_author_name     'Mehrdad Pourayoubi'
_publ_contact_author_address
;
Department of Chemistry, Ferdowsi University of Mashhad, Mashhad, 91779, Iran
;
_publ_contact_author_email     'mehrdad pourayoubi@yahoo.com'
_publ_contact_author_fax     '(+98)-511-8796416'
_publ_contact_author_phone     '(+98)-511-8795457'
_publ_section_title
;
3-(4-Bromoanilino)-3-(4-chlorophenyl)-1-phenylpropan-1-one
;
loop_
    _publ_author_name
    _publ_author_address
    'Pourayoubi, Mehrdad'
;
Department of Chemistry, Ferdowsi University of Mashhad, Mashhad 91779, Iran
;
    'Shobeiri, Zohreh'
;
Department of Chemistry, Ferdowsi University of Mashhad, Mashhad 91779, Iran
;
    'Bruno, Giuseppe'
;
Dipartimento di Chimica Inorganica, Vill. S. Agata, Salita Sperone 31,
Universit\'a di Messina, 98166 Messina, Italy
;
    'Amiri Rudbari, Hadi'
;
Dipartimento di Chimica Inorganica, Vill. S. Agata, Salita Sperone 31,
Universit\'a di Messina, 98166 Messina, Italy
;
_publ_section_abstract
;
The asymmetric C atom in the title compound, C~21~H~17~BrClNO, is in a slightly
distorted tetrahedral environment and the NH unit adopts a <i>gauche</i>
orientation with respect to the CO group. In the crystal, pairs of
intermolecular N---H...O hydrogen bonds form centrosymmetric dimers
(<i>C</i>~i~
symmetry).
;
_publ_section_comment
;
\b-Amino ketones, of the formula
[<i>R</i>^1^]CH[NH<i>R</i>^2^][CH~2~C(O)<i>R</i>^3^], such as the title
compound have attracted attention because of their roles as important
intermediates for the synthesis of natural products and chiral auxiliaries
(Scettri <i>et al.</i>, 2008). In the previous work, the structure
determination of 3-(4-bromophenylamino)-1-phenyl-3-<i>p</i>-tolylpropan-1-one
(Shobeiri <i>et al.</i>, 2011) has been investigated. Here, we report
the
synthesis and crystal structure of the title molecule,
[4-Cl---C~6~H~4~]CH[NHC~6~H~4~-4-Br][CH~2~C(O)C~6~H~5~]. The
asymmetric C atom has a slightly distorted tetrahedral configuration (Fig 1)
with the bond angles in the range of 107.92 (16)\% [N(1)---C(9)---C(8)] to
114.69 (16)\% [N(1)---C(9)---C(10)]. In the crystal, pairs of intermolecular
N---H...O(C) hydrogen bonds (Table 1) form centrosymmetric dimers as
<i>R</i>~2~^2^(12) rings (for graph-set notation, see Bernstein <i>et al.</i>,
1995). A view of crystal packing is shown in Fig. 2.
;
_publ_section_acknowledgements
;
Support of this investigation by Ferdowsi University of Mashhad is gratefully
acknowledged.
;
_publ_section_references
;
Bernstein, J., Davis, R. E., Shimoni, L. & Chang, N.-L. (1995). <i>Angew. Chem.
Int. Ed. Engl.</i> <b>34</b>, 1555--1573.
Bruker (2005). <i>APEX2</i> and <i>SAINT</i>. Bruker AXS Inc., Madison,
Wisconsin, USA.
Macrae, C. F., Bruno, I. J., Chisholm, J. A., Edgington, P. R., McCabe, P.,
Pidcock, E., Rodriguez-Monge, L., Taylor, R., van de Streek, J. & Wood, P. A.
(2008). <i>J. Appl. Cryst.</i> <b>41</b>, 466--470.
Scettri, A., Massa, A., Palombi, L., Villano, R. & Acocella, M. R. (2008).
<i>Tetrahedron Asymmetry</i>, <b>19</b>, 2149--2152.
Sheldrick, G. M. (2004). <i>SADABS</i>. Uinversity of G\"ottingen, Germany.
Sheldrick, G. M. (2008). <i>Acta Cryst.</i> A<b>64</b>, 112--122.
Shobeiri, Z., Pourayoubi, M., Heydari, A., Percino, T. M. & Leyva Ram\'irez, M.
A. (2011). <i>C. R. Chim.</i> <b>14</b>, 597--603.
Zhang, L.-P., Wei, L.-J., Chen, M.-Q. & Zhang, Z.-H. (2008). <i>Acta Cryst.</i>
E<b>64</b>, o1327.
;
_publ_section_related_literature
;
For background to \b-amino ketones, see: Scettri <i>et al.</i> (2008).
For
related structures, see: Shobeiri <i>et al.</i> (2011); Zhang <i>et
al.</i>
(2008). For hydrogen-bond motifs and their graph-set notation, see:
Bernstein
<i>et al.</i> (1995).
;
_publ_section_exptl_prep
;
To a magnetically stirred mixture of 3-(4-chlorophenyl)-1-phenylprop-2-en-1-one
(0.24 g, 1.0 mmol) and Ag~3~PW~12~O~40~ (0.32 g, 0.10 mmol) as catalyst, in
ethanol (5 ml), 4-bromoaniline (0.20 g, 1.2 mmol) was added at room
temperature. The reaction completion was monitored by thin layer
chromatography (TLC). The catalyst Ag~3~PW~12~O~40~ was collected by
centrifugation. The reaction mixture was extracted with
distilled water and ether (2\\times10 ml).
The combined organic layer was evaporated to obtain crude product which was
washed with hexane to give pure product. Single crystals of the product were
obtained from a solution of CHCl~3~/CH~3~OH at room temperature.
;
_publ_section_exptl_refinement
;
H atoms of N---H was found in a difference Fourier map and refined isotropically
with a distance restraint of N1---H = 0.81(3) \%A. The other H atoms were
positioned geometrically and refined as riding atoms, with C---H =
0.93(aromatic CH), 0.97(CH2) and 0.98 (aliphatic CH) \%A and with
<i>U</i>~iso~(H) = 1.2 and 1.5 <i>U</i>~eq~(C).
;
