# Supplementary material for: 3-(4-Bromo­anilino)-3-(4-chloro­phen­yl)-1-phenyl­propan-1-one
Source: Acta Crystallogr Sect E Struct Rep Online. 2011 Sep 17;67(Pt 10):o2647. doi: 10.1107/S1600536811036932 (PMC3201452; doi:10.1107/S1600536811036932)
Supplement: Supplementary file 2 [file e-67-o2647-Isup2.hkl]

#
# h,k,l, Fc-squared, Fo-squared, sigma(Fo-squared) and status flag
#
data_I
_shelx_title ' PORAYOB1101_0ma in P2(1)/n'
_shelx_refln_list_code          4
_shelx_F_calc_maximum      344.16
_exptl_crystal_F_000       840.00
_reflns_d_resolution_high  0.7829
 
loop_
 _symmetry_equiv_pos_as_xyz
 'x, y, z'
 '-x+1/2, y+1/2, -z+1/2'
 '-x, -y, -z'
 'x-1/2, -y-1/2, z-1/2'
 
_cell_length_a    10.6571
_cell_length_b    17.2432
_cell_length_c    10.8602
_cell_angle_alpha  90.000
_cell_angle_beta  113.571
_cell_angle_gamma  90.000
 
_shelx_F_squared_multiplier     1.000
 
loop_
 _refln_index_h
 _refln_index_k
 _refln_index_l
 _refln_F_squared_calc
 _refln_F_squared_meas
 _refln_F_squared_sigma
 _refln_observed_status
   2   0   0    36132.53    37666.57    308.28 o
   4   0   0     2335.78     2570.08     23.81 o
   6   0   0      525.68      597.75      7.67 o
   8   0   0     2643.06     2495.04     24.83 o
  10   0   0     1553.85     1427.84     24.42 o
  12   0   0        6.72        6.85      7.88 o
   2   1   0      156.77      159.84      1.53 o
   3   1   0     3879.03     4025.47     25.57 o
   4   1   0     4188.56     4079.11     26.66 o
   5   1   0      531.14      651.20      5.41 o
   6   1   0     5528.71     5377.10     34.73 o
   7   1   0      365.27      362.31      4.49 o
   8   1   0     1494.92     1509.84     12.11 o
   9   1   0      165.85      158.25      4.73 o
  10   1   0       74.69       79.40      4.78 o
  11   1   0       26.02       32.68      5.24 o
  12   1   0        5.71        4.86      5.76 o
   1   2   0     3894.88     3945.10     28.65 o
   2   2   0    14332.33    14708.81     88.13 o
   3   2   0     1091.40     1052.29      7.38 o
   4   2   0      494.34      510.68      4.60 o
   5   2   0     3409.61     3358.68     22.91 o
   6   2   0      984.68      974.89      7.82 o
   7   2   0      591.94      602.01      6.00 o
   8   2   0      338.60      310.04      4.89 o
   9   2   0      179.82      187.89      5.52 o
  10   2   0      329.53      320.36      6.73 o
  11   2   0       35.89       26.14      5.18 o
  12   2   0      123.55      125.24      7.25 o
   1   3   0    34766.00    35247.66    230.39 o
   2   3   0       33.55       57.80      1.13 o
   3   3   0     2202.45     2305.18     14.37 o
   4   3   0     2464.08     2255.19     15.23 o
   5   3   0      110.51      121.14      2.35 o
   6   3   0      290.06      252.57      3.74 o
   7   3   0      340.14      311.49      4.52 o
   8   3   0       13.14        7.66      2.89 o
   9   3   0      733.79      721.03     10.00 o
  10   3   0        0.85        4.25      4.41 o
  11   3   0      115.49      111.12      5.89 o
  12   3   0       41.92       49.45      6.46 o
   0   4   0       60.82       49.22      1.90 o
   1   4   0     2017.87     2033.69     14.18 o
   2   4   0     1758.79     1930.67     12.22 o
   3   4   0     1755.07     1689.62     11.19 o
   4   4   0      151.79      186.67      2.43 o
   5   4   0     3113.63     2977.78     20.09 o
   6   4   0        0.89        1.88      1.88 o
   7   4   0     1939.29     1950.19     14.90 o
   8   4   0       23.56       26.18      2.99 o
   9   4   0      203.59      196.87      4.87 o
  10   4   0       48.13       41.06      4.62 o
  11   4   0        6.67        0.44      5.44 o
  12   4   0        0.48       -5.50      6.01 o
   1   5   0     9968.95    10171.21     75.82 o
   2   5   0     3965.34     4062.57     27.54 o
   3   5   0     4723.85     4967.04     30.97 o
   4   5   0     1770.67     1905.19     12.49 o
   5   5   0      100.58      112.92      2.26 o
   6   5   0        8.20       11.57      2.29 o
   7   5   0     1131.08     1118.78      9.53 o
   8   5   0      241.92      222.31      4.65 o
   9   5   0      271.37      278.70      5.52 o
  10   5   0       19.51       17.69      4.88 o
  11   5   0       76.92       89.89      6.04 o
  12   5   0        1.04        1.34      6.35 o
   0   6   0      453.17      481.07      5.91 o
   1   6   0      162.36      152.33      1.86 o
   2   6   0       17.28       24.94      1.13 o
   3   6   0     2353.76     2339.28     15.21 o
   4   6   0      211.58      195.69      2.82 o
   5   6   0     2806.47     2668.37     17.71 o
   6   6   0        6.91       12.10      1.93 o
   7   6   0     2539.66     2494.31     18.46 o
   8   6   0       85.35       82.47      3.72 o
   9   6   0       86.41       82.91      4.48 o
  10   6   0       78.29       88.44      5.31 o
  11   6   0       11.93       13.67      5.53 o
  12   6   0        4.71       -5.81      6.65 o
   1   7   0     3714.44     3712.81     28.03 o
   2   7   0     5969.44     6329.63     43.59 o
   3   7   0     5893.15     5998.48     38.84 o
   4   7   0      500.90      459.97      4.23 o
   5   7   0      647.00      650.63      5.53 o
   6   7   0      319.85      331.81      3.96 o
   7   7   0     1625.10     1616.04     12.78 o
   8   7   0      117.29      125.64      4.32 o
   9   7   0      202.17      210.15      6.20 o
  10   7   0       61.04       64.31      5.45 o
  11   7   0        8.29       11.36      6.05 o
   0   8   0     9850.81     9880.55    114.11 o
   1   8   0        1.10        1.60      0.75 o
   2   8   0     2041.21     1974.33     14.92 o
   3   8   0      281.91      276.47      3.05 o
   4   8   0       47.24       45.43      1.69 o
   5   8   0      357.41      378.54      4.01 o
   6   8   0       82.52       64.38      2.38 o
   7   8   0      102.50      104.35      3.32 o
   8   8   0      100.73      120.61      4.07 o
   9   8   0      279.47      259.30      6.01 o
  10   8   0       55.21       59.44      5.21 o
  11   8   0        1.18        3.69      5.85 o
   1   9   0     2875.43     3166.35     24.82 o
   2   9   0      161.67      131.06      2.93 o
   3   9   0       24.82       48.87      1.82 o
   4   9   0     1495.74     1472.33     10.47 o
   5   9   0      307.12      297.32      3.59 o
   6   9   0     3713.22     3613.15     25.03 o
   7   9   0     1309.48     1282.00     11.39 o
   8   9   0     1092.18     1051.06     10.94 o
   9   9   0      372.33      358.18      9.59 o
  10   9   0       17.72        5.65      4.94 o
  11   9   0       12.39       13.10      5.93 o
   0  10   0     2296.31     2247.96     22.34 o
   1  10   0       12.81       10.61      1.28 o
   2  10   0     1850.02     1763.88     15.64 o
   3  10   0      581.19      580.49      5.39 o
   4  10   0       87.46       64.71      1.80 o
   5  10   0      764.24      731.28      6.57 o
   6  10   0      215.15      240.79      3.70 o
   7  10   0      224.32      226.64      5.24 o
   8  10   0       36.16       54.04      4.49 o
   9  10   0       33.31       36.23      4.63 o
  10  10   0       55.27       74.67      5.98 o
  11  10   0        0.73       12.02      6.41 o
   1  11   0     1388.26     1347.08     11.33 o
   2  11   0       19.34       17.89      2.00 o
   3  11   0      101.05      100.91      2.35 o
   4  11   0      697.38      695.65      6.10 o
   5  11   0       66.37       83.73      2.49 o
   6  11   0       23.58       26.48      2.70 o
   7  11   0       11.11       20.16      3.66 o
   8  11   0       37.75       32.91      4.18 o
   9  11   0       42.93       48.57      4.87 o
  10  11   0       37.43       36.22      5.37 o
   0  12   0     1659.76     1760.16     20.18 o
   1  12   0      457.12      452.29      4.79 o
   2  12   0      143.89      156.65      3.37 o
   3  12   0      168.92      153.05      2.81 o
   4  12   0      123.47      122.53      3.38 o
   5  12   0        4.03        1.74      2.74 o
   6  12   0      182.50      189.25      4.29 o
   7  12   0      883.91      863.84      9.94 o
   8  12   0      215.57      250.28      6.25 o
   9  12   0        4.89       -0.40      4.95 o
  10  12   0      184.79      211.79      7.30 o
   1  13   0      862.78      867.67      7.82 o
   2  13   0      176.92      189.26      4.19 o
   3  13   0       10.03       16.26      2.55 o
   4  13   0      278.97      224.28      4.00 o
   5  13   0       55.00       35.50      3.32 o
   6  13   0        0.56        1.13      3.28 o
   7  13   0      122.79      144.88      4.88 o
   8  13   0       18.57       21.62      4.09 o
   9  13   0       66.46       69.88      5.69 o
  10  13   0       23.01       30.14      5.75 o
   0  14   0      747.82      817.91     10.73 o
   1  14   0        1.05       -1.70      1.95 o
   2  14   0       56.26       78.07      3.43 o
   3  14   0       39.67       47.87      3.43 o
   4  14   0       62.24       48.13      2.63 o
   5  14   0      427.48      446.04      6.25 o
   6  14   0        4.24        1.83      3.47 o
   7  14   0        4.44        4.52      4.57 o
   8  14   0       25.97       38.30      5.40 o
   9  14   0       14.30       15.18      5.78 o
   1  15   0       84.55       77.66      3.87 o
   2  15   0       88.33       73.70      5.37 o
   3  15   0      810.22      754.12     10.70 o
   4  15   0       69.81       69.69      3.51 o
   5  15   0       39.65       46.23      3.29 o
   6  15   0       72.47       75.99      4.39 o
   7  15   0        2.94       13.07      4.66 o
   8  15   0        0.53        3.27      5.28 o
   9  15   0       24.80       17.25      6.01 o
   0  16   0      158.63      187.05      5.45 o
   1  16   0        2.32        3.06      2.27 o
   2  16   0        3.19        3.17      3.66 o
   3  16   0      110.21      139.97      6.56 o
   4  16   0       17.83        7.63      3.50 o
   5  16   0        0.94        1.89      3.40 o
   6  16   0       55.72       43.28      4.66 o
   7  16   0       18.05       17.59      5.25 o
   8  16   0       12.39       14.13      6.35 o
   1  17   0       21.94       32.67      3.24 o
   2  17   0       39.31       49.22      4.81 o
   3  17   0      135.98      118.00      6.40 o
   4  17   0       18.24       20.79      3.84 o
   5  17   0       56.91       30.73      4.15 o
   6  17   0      117.94      101.47      5.64 o
   7  17   0        1.15       -4.54      5.50 o
   0  18   0       22.96       23.06      4.34 o
   1  18   0       17.37       32.82      4.10 o
   2  18   0       22.45       12.49      4.24 o
   3  18   0        8.39        9.21      5.44 o
   4  18   0       60.50       54.71      4.37 o
   5  18   0       30.33       31.70      4.42 o
   6  18   0       19.96       20.15      5.79 o
   7  18   0       51.12       48.72      6.02 o
   1  19   0        4.40        3.17      3.30 o
   2  19   0       38.95       37.36      5.13 o
   3  19   0       22.17       23.67      5.81 o
   4  19   0       99.37      115.72      5.33 o
   5  19   0        0.29        7.89      5.33 o
   6  19   0       53.23       53.26      6.20 o
   0  20   0       17.45       24.22      5.70 o
   1  20   0       86.45       86.56      4.62 o
   2  20   0        9.48        7.38      4.63 o
   3  20   0        3.54       -0.96      6.56 o
   4  20   0       87.59       89.07      8.10 o
   5  20   0        8.00       14.41      5.61 o
   1  21   0       11.36        7.59      5.09 o
   2  21   0        3.17        5.23      4.79 o
   3  21   0      125.37      157.81      7.12 o
   0  22   0        1.63       11.22      8.39 o
 -11   0   1      157.55      163.06      8.18 o
  -9   0   1      152.51      153.64      6.53 o
  -7   0   1      173.10      187.18      4.51 o
  -5   0   1     4513.45     4659.59     42.36 o
  -3   0   1    82546.35    80326.42    736.89 o
  -1   0   1       38.54        3.13      2.32 o
   1   0   1      935.82      858.47     11.59 o
   3   0   1     1209.72     1461.18     13.99 o
   5   0   1     3560.52     3216.75     30.02 o
   7   0   1     1112.94     1077.64     12.32 o
   9   0   1       58.39       35.99      5.86 o
  11   0   1        6.88        0.58      7.70 o
 -12   1   1       66.60       59.04      6.06 o
 -11   1   1      310.44      295.30      6.91 o
 -10   1   1        6.02        3.20      4.00 o
  -9   1   1     1775.23     1732.55     14.85 o
  -8   1   1        9.18        5.78      2.43 o
  -7   1   1     1458.86     1377.61     10.54 o
  -6   1   1     1323.38     1338.56      9.94 o
  -5   1   1      269.22      255.47      3.21 o
  -4   1   1     8023.93     8348.13     52.47 o
  -3   1   1      234.51      227.18      2.32 o
  -2   1   1     1733.57     1848.08     12.44 o
  -1   1   1      536.11      259.82     24.42 o
   1   1   1     3400.03     3209.13     40.01 o
   2   1   1      581.94      661.13      4.65 o
   3   1   1     7325.99     7437.87     46.11 o
   4   1   1     3386.62     3426.70     21.89 o
   5   1   1     2820.64     2983.68     19.80 o
   6   1   1       45.92       51.13      2.29 o
   7   1   1        0.59       -2.46      2.33 o
   8   1   1       79.95       84.51      3.62 o
   9   1   1      230.90      215.04      5.39 o
  10   1   1       79.67       72.50      4.99 o
  11   1   1      270.75      295.58      8.74 o
  12   1   1        6.59       23.25      6.97 o
 -12   2   1       14.16       20.70      5.69 o
 -11   2   1       34.16       28.12      4.96 o
 -10   2   1       48.40       58.20      4.57 o
  -9   2   1       53.77       46.19      3.62 o
  -8   2   1      530.62      534.63      5.99 o
  -7   2   1     1512.33     1486.87     11.40 o
  -6   2   1       96.69       77.51      2.28 o
  -5   2   1    13103.97    13454.53     86.10 o
  -4   2   1      422.69      439.29      3.95 o
  -3   2   1     3908.51     3875.66     25.10 o
  -2   2   1     7922.85     8238.67     52.56 o
  -1   2   1      921.18      962.26     10.54 o
   0   2   1      827.52      782.76      5.88 o
   1   2   1     3914.61     3997.78     22.56 o
   2   2   1     8718.83     9104.54     55.93 o
   3   2   1     3882.89     3896.43     25.54 o
   4   2   1     1023.12     1045.72      7.67 o
   5   2   1      801.07      692.52      5.68 o
   6   2   1      895.69      964.41      7.77 o
   7   2   1     1012.11     1007.91      8.57 o
   8   2   1      140.31      145.15      4.16 o
   9   2   1      274.36      280.26      7.60 o
  10   2   1      190.25      185.26      5.96 o
  11   2   1        0.31        1.51      5.33 o
  12   2   1       82.51      101.26      7.19 o
 -12   3   1      127.17      127.73      7.34 o
 -11   3   1      143.57      156.99      5.86 o
 -10   3   1       35.59       26.77      4.32 o
  -9   3   1      164.32      165.58      4.42 o
  -8   3   1      468.28      471.70      5.80 o
  -7   3   1      598.53      530.49      6.06 o
  -6   3   1     1436.13     1394.27     10.52 o
  -5   3   1     1553.86     1604.16     11.56 o
  -4   3   1     7491.42     7632.24     50.30 o
  -3   3   1     7261.77     7487.21     46.01 o
  -2   3   1    25707.23    25893.04    169.60 o
  -1   3   1     6541.16     6290.03     39.42 o
   0   3   1    12804.99    13540.92     81.41 o
   1   3   1     8935.73     9056.67     52.48 o
   2   3   1     1568.58     1546.60      9.63 o
   3   3   1      268.64      247.83      2.65 o
   4   3   1     1684.21     1728.85     11.79 o
   5   3   1      109.58      117.96      2.50 o
   6   3   1     3336.58     3343.15     23.84 o
   7   3   1      173.64      167.56      4.23 o
   8   3   1      647.63      659.57      7.46 o
   9   3   1       43.25       37.36      4.28 o
  10   3   1       17.12       17.15      4.69 o
  11   3   1       68.79       66.10      5.81 o
 -12   4   1      101.48       98.38      6.56 o
 -11   4   1       11.55        6.81      5.26 o
 -10   4   1     1056.39     1067.56     11.26 o
  -9   4   1        6.33        6.28      3.47 o
  -8   4   1     2193.75     2163.01     16.48 o
  -7   4   1      163.54      154.09      3.14 o
  -6   4   1      342.22      316.05      3.87 o
  -5   4   1       82.53      105.37      1.97 o
  -4   4   1      418.93      446.46      3.75 o
  -3   4   1       65.44      103.56      2.08 o
  -2   4   1    16458.97    16574.12    113.12 o
  -1   4   1       44.98       29.06      0.96 o
   0   4   1     5898.79     6039.85     37.15 o
   1   4   1      484.20      486.32      3.25 o
   2   4   1     2800.04     2703.67     16.11 o
   3   4   1       75.62       71.50      1.62 o
   4   4   1     3874.41     3908.84     25.29 o
   5   4   1      288.36      252.20      3.40 o
   6   4   1       21.48       31.18      2.35 o
   7   4   1      684.73      651.55      6.83 o
   8   4   1      794.16      755.66      8.11 o
   9   4   1       50.42       54.71      4.28 o
  10   4   1      276.57      279.91      6.90 o
  11   4   1        4.84       18.34      5.73 o
 -12   5   1       19.19       17.36      6.12 o
 -11   5   1       97.66      102.87      5.93 o
 -10   5   1       21.94       13.06      4.36 o
  -9   5   1        2.97        1.07      3.44 o
  -8   5   1      561.61      534.67      6.30 o
  -7   5   1      350.92      351.17      4.49 o
  -6   5   1     1248.01     1222.23      9.43 o
  -5   5   1     1815.62     1806.57     12.30 o
  -4   5   1     3155.52     2997.08     19.90 o
  -3   5   1      251.29      258.47      2.52 o
  -2   5   1     9951.01     9990.43     70.02 o
  -1   5   1     1467.34     1463.89     11.77 o
   0   5   1      704.70      699.66      4.79 o
   1   5   1     6357.13     6758.61     39.32 o
   2   5   1     1075.56     1194.58      8.13 o
   3   5   1       62.56       63.20      1.46 o
   4   5   1     3769.23     3829.90     24.34 o
   5   5   1      421.19      399.79      4.20 o
   6   5   1      595.52      584.69      5.71 o
   7   5   1      790.91      809.76      7.62 o
   8   5   1       89.35       85.61      3.84 o
   9   5   1        4.46        0.86      3.99 o
  10   5   1      108.53      112.29      5.94 o
  11   5   1       10.58        7.29      5.69 o
 -12   6   1       70.18       57.85      6.84 o
 -11   6   1       32.24       27.04      5.40 o
 -10   6   1      726.29      721.95     11.23 o
  -9   6   1      103.45       96.48      4.44 o
  -8   6   1      796.86      787.36      8.31 o
  -7   6   1     1441.67     1435.80     11.45 o
  -6   6   1      995.50     1006.23      7.94 o
  -5   6   1     1400.69     1379.01      9.75 o
  -4   6   1      683.53      630.62      4.97 o
  -3   6   1        6.48        6.90      0.97 o
  -2   6   1     3077.38     3124.33     23.67 o
  -1   6   1      446.19      449.40      4.55 o
   0   6   1     2373.81     2265.01     15.15 o
   1   6   1       59.20       63.21      1.09 o
   2   6   1     2553.03     2377.37     14.84 o
   3   6   1     1041.37     1035.60      7.40 o
   4   6   1     1042.83     1007.55      7.19 o
   5   6   1       68.96       73.95      2.14 o
   6   6   1        2.71       -2.17      2.02 o
   7   6   1      831.71      842.03      8.05 o
   8   6   1        8.77        1.17      3.49 o
   9   6   1      126.10      131.29      5.09 o
  10   6   1      155.42      170.25      6.34 o
  11   6   1       56.96       50.31      6.40 o
 -12   7   1       72.03       78.90      7.01 o
 -11   7   1      362.43      380.85      8.99 o
 -10   7   1      117.57      145.37      5.43 o
  -9   7   1      578.30      612.76      8.29 o
  -8   7   1      685.47      639.10      7.88 o
  -7   7   1      245.50      276.76      4.32 o
  -6   7   1     3912.75     3733.32     25.04 o
  -5   7   1      629.36      621.22      5.37 o
  -4   7   1       17.14       28.96      1.14 o
  -3   7   1     6317.21     6904.74     45.60 o
  -2   7   1      298.32      425.28      5.05 o
  -1   7   1     7806.49     7905.88     65.14 o
   0   7   1     3154.99     3177.28     23.00 o
   1   7   1     1472.80     1463.81     10.32 o
   2   7   1     4876.33     5255.51     31.95 o
   3   7   1     2356.19     2429.58     15.36 o
   4   7   1     1036.34     1067.73      7.90 o
   5   7   1      229.99      236.04      3.15 o
   6   7   1      102.23      109.34      2.78 o
   7   7   1      870.52      863.71      8.46 o
   8   7   1      108.09      108.92      4.24 o
   9   7   1       36.83       33.56      4.40 o
  10   7   1      192.74      177.43      6.72 o
  11   7   1       73.43       87.85      6.97 o
 -11   8   1        1.02        5.23      5.53 o
 -10   8   1        1.96       -0.80      4.66 o
  -9   8   1        2.31        5.11      3.84 o
  -8   8   1      126.97      115.94      4.08 o
  -7   8   1      218.28      215.21      4.11 o
  -6   8   1        1.57        3.50      1.89 o
  -5   8   1      398.67      385.69      3.98 o
  -4   8   1        7.21        8.63      1.34 o
  -3   8   1     9388.81     9751.35     70.75 o
  -2   8   1        3.34        2.18      1.65 o
  -1   8   1     2573.27     2692.81     21.98 o
   0   8   1      507.28      456.83      4.76 o
   1   8   1      195.18      213.85      2.83 o
   2   8   1     1471.95     1582.33     11.06 o
   3   8   1      208.47      216.63      2.42 o
   4   8   1      215.75      194.16      3.33 o
   5   8   1     1455.48     1450.97     10.78 o
   6   8   1      591.79      561.90      5.62 o
   7   8   1      485.35      456.27      6.28 o
   8   8   1      155.54      162.62      4.57 o
   9   8   1       24.01       22.83      4.49 o
  10   8   1       95.43      110.30      6.02 o
  11   8   1       15.04        1.45      6.25 o
 -11   9   1       78.61       70.40      6.47 o
 -10   9   1       18.20        9.02      4.99 o
  -9   9   1      791.98      819.87     10.55 o
  -8   9   1        4.34        7.33      3.48 o
  -7   9   1      720.14      735.27      7.38 o
  -6   9   1       15.90       12.09      1.53 o
  -5   9   1       74.03       89.82      2.69 o
  -4   9   1      535.10      557.33      5.70 o
  -3   9   1      360.87      437.60      4.77 o
  -2   9   1      186.67      171.16      3.77 o
  -1   9   1     1150.35     1107.34      9.27 o
   0   9   1      899.42      905.94      7.06 o
   1   9   1      883.20      808.94      5.96 o
   2   9   1      154.68      194.84      2.69 o
   3   9   1     1108.42      942.77      7.24 o
   4   9   1      159.07      178.45      2.59 o
   5   9   1      714.73      671.66      5.92 o
   6   9   1       77.96       84.40      3.04 o
   7   9   1       38.39       24.35      3.29 o
   8   9   1       36.97       40.67      4.11 o
   9   9   1      366.26      404.14      7.57 o
  10   9   1       74.71       73.85      5.67 o
 -11  10   1       46.34       66.19      6.79 o
 -10  10   1        0.11       -1.43      4.91 o
  -9  10   1      148.54      158.31      5.27 o
  -8  10   1      239.99      233.54      5.26 o
  -7  10   1      176.92      159.14      3.80 o
  -6  10   1       52.62       62.52      2.46 o
  -5  10   1     1446.39     1447.12     10.26 o
  -4  10   1       48.74       58.46      1.92 o
  -3  10   1     1130.92     1152.23     11.01 o
  -2  10   1       48.58       42.59      2.53 o
  -1  10   1     2691.22     2782.42     21.29 o
   0  10   1      196.34      190.06      2.74 o
   1  10   1       88.26      106.00      2.25 o
   2  10   1     1936.91     1957.87     15.25 o
   3  10   1     1677.33     1672.08     11.93 o
   4  10   1       53.54       59.53      2.09 o
   5  10   1      593.24      653.76      6.53 o
   6  10   1        8.96        4.60      2.64 o
   7  10   1      213.75      223.71      4.94 o
   8  10   1       71.01       73.01      4.60 o
   9  10   1      184.87      161.29      5.88 o
  10  10   1       26.59       23.33      5.54 o
 -11  11   1       59.36       61.42      6.67 o
 -10  11   1        1.49        0.27      4.85 o
  -9  11   1        5.28        5.39      4.37 o
  -8  11   1       99.22      112.45      4.92 o
  -7  11   1       20.32       27.68      3.14 o
  -6  11   1        3.34       -2.25      2.23 o
  -5  11   1      114.89       97.31      3.77 o
  -4  11   1      898.91      870.67      7.89 o
  -3  11   1      309.02      287.72      4.90 o
  -2  11   1      428.76      427.94      8.48 o
  -1  11   1      109.57      127.90      2.69 o
   0  11   1        9.18        9.91      1.18 o
   1  11   1     1342.76     1353.77      9.81 o
   2  11   1       37.18       41.58      1.98 o
   3  11   1      741.64      733.37      6.01 o
   4  11   1       16.97       17.76      1.76 o
   5  11   1      264.01      235.16      4.26 o
   6  11   1      193.25      178.80      4.93 o
   7  11   1        7.37        1.37      3.57 o
   8  11   1       38.26       39.83      4.51 o
   9  11   1       45.71       53.17      5.21 o
  10  11   1        5.14       -4.72      5.31 o
 -10  12   1       90.35      103.93      6.21 o
  -9  12   1       18.72        4.14      4.52 o
  -8  12   1        6.35        9.36      3.88 o
  -7  12   1        0.76       -0.69      3.10 o
  -6  12   1      290.36      280.42      6.62 o
  -5  12   1      552.10      536.69      6.08 o
  -4  12   1      263.75      307.55      4.60 o
  -3  12   1      807.79      882.60     10.90 o
  -2  12   1     1192.65     1103.02     11.12 o
  -1  12   1      286.74      276.87      4.44 o
   0  12   1     1202.26     1089.40      8.26 o
   1  12   1       54.62       65.38      1.75 o
   2  12   1       11.11        7.78      1.60 o
   3  12   1      113.65      139.07      3.05 o
   4  12   1     1469.78     1440.80     12.00 o
   5  12   1      715.20      780.56      8.11 o
   6  12   1       55.47       43.55      3.69 o
   7  12   1      676.38      647.44     12.44 o
   8  12   1      241.21      250.95      6.94 o
   9  12   1       22.41       12.76      5.40 o
  10  12   1       82.21       81.15      6.51 o
 -10  13   1       16.30       30.83      5.83 o
  -9  13   1        3.32        7.94      4.51 o
  -8  13   1       77.88       68.69      4.57 o
  -7  13   1        6.46       -2.07      3.88 o
  -6  13   1       27.22       23.93      3.17 o
  -5  13   1       51.62       50.41      3.25 o
  -4  13   1      610.15      614.14      8.68 o
  -3  13   1      166.35      168.71      5.58 o
  -2  13   1     1102.59     1066.35     10.58 o
  -1  13   1     1788.15     1859.90     16.34 o
   0  13   1       14.63       20.96      1.67 o
   1  13   1       17.66       10.59      1.64 o
   2  13   1       73.10       85.66      2.33 o
   3  13   1       11.77        4.95      2.15 o
   4  13   1     1194.57     1192.35     11.04 o
   5  13   1        3.70        1.55      3.16 o
   6  13   1      196.72      236.66      5.34 o
   7  13   1        4.88        4.64      4.38 o
   8  13   1        2.31        6.04      4.36 o
   9  13   1        3.83        7.40      5.09 o
  -9  14   1       20.02       29.47      5.79 o
  -8  14   1      218.39      263.13      7.43 o
  -7  14   1       10.37       22.16      4.39 o
  -6  14   1        3.73        2.44      3.16 o
  -5  14   1        5.05        6.66      2.79 o
  -4  14   1      152.02      130.70      4.35 o
  -3  14   1        9.03       16.71      3.41 o
  -2  14   1       21.23       15.82      3.14 o
  -1  14   1      141.03      134.49      4.22 o
   0  14   1       28.05       30.35      2.02 o
   1  14   1      661.33      635.42      7.63 o
   2  14   1      196.72      213.55      4.68 o
   3  14   1      146.52      126.00      3.36 o
   4  14   1       38.21       21.93      2.87 o
   5  14   1       33.51       18.36      3.34 o
   6  14   1       14.81        2.64      4.09 o
   7  14   1        0.19       -3.22      4.82 o
   8  14   1        0.31       -1.70      5.40 o
   9  14   1       44.55       45.76      6.39 o
  -9  15   1       53.60       47.54      6.10 o
  -8  15   1       15.66       25.69      5.24 o
  -7  15   1        1.60       -5.75      4.35 o
  -6  15   1      172.71      172.01      4.55 o
  -5  15   1       87.30       75.70      4.24 o
  -4  15   1       17.14       13.65      4.33 o
  -3  15   1       57.63       40.53      4.22 o
  -2  15   1       52.97       64.45      4.22 o
  -1  15   1      747.79      677.74      7.87 o
   0  15   1     1649.36     1578.36     13.60 o
   1  15   1       74.53       51.35      2.36 o
   2  15   1      306.48      321.16      5.06 o
   3  15   1        1.41       -3.77      2.23 o
   4  15   1      236.29      251.99      5.37 o
   5  15   1       16.64       12.19      3.55 o
   6  15   1       78.78       80.15      4.75 o
   7  15   1       12.09       15.29      5.04 o
   8  15   1      162.99      161.55      7.54 o
  -8  16   1        3.30        5.61      5.36 o
  -7  16   1        3.69       -1.13      4.66 o
  -6  16   1      131.03      153.25      6.26 o
  -5  16   1       11.78       16.36      3.74 o
  -4  16   1       24.97       25.59      5.12 o
  -3  16   1      102.80       97.14      4.85 o
  -2  16   1      156.41      164.83      7.26 o
  -1  16   1      519.95      453.88     12.06 o
   0  16   1      330.64      354.59      5.15 o
   1  16   1       25.01       33.43      2.46 o
   2  16   1        9.99       15.65      2.76 o
   3  16   1       94.55       75.23      3.01 o
   4  16   1       17.02       17.41      3.30 o
   5  16   1      233.19      208.42      5.53 o
   6  16   1        0.93       -5.45      4.85 o
   7  16   1      102.47       98.56      6.32 o
   8  16   1        0.39        0.62      6.12 o
  -8  17   1       11.53       15.81      6.18 o
  -7  17   1        7.19       10.11      5.07 o
  -6  17   1      210.22      173.18      6.10 o
  -5  17   1        3.16       -0.20      3.73 o
  -4  17   1       88.16      104.46      5.69 o
  -3  17   1        1.04       -1.01      4.96 o
  -2  17   1      365.62      403.80      8.71 o
  -1  17   1        1.54        0.10      3.14 o
   0  17   1        8.58        8.46      2.67 o
   1  17   1       32.63       25.23      2.80 o
   2  17   1       95.85       80.39      3.62 o
   3  17   1       72.45       52.07      3.89 o
   4  17   1       18.13       17.59      3.38 o
   5  17   1       25.95       11.14      4.33 o
   6  17   1      157.64      170.46      6.84 o
   7  17   1       34.67       50.89      6.00 o
  -7  18   1       13.03        8.11      6.24 o
  -6  18   1       65.88       47.73      4.74 o
  -5  18   1        4.10       -0.35      5.66 o
  -4  18   1        9.79       12.50      5.82 o
  -3  18   1        1.83       -0.05      5.22 o
  -2  18   1        2.27        7.93      4.66 o
  -1  18   1       31.32       29.47      3.96 o
   0  18   1       13.30        5.95      3.01 o
   1  18   1       55.75       45.56      3.28 o
   2  18   1       26.43       44.06      3.80 o
   3  18   1      101.90      119.92      4.39 o
   4  18   1      189.86      195.64      5.80 o
   5  18   1        2.93       15.49      4.73 o
   6  18   1        0.00       -4.48      6.15 o
  -6  19   1       11.12       14.98      5.25 o
  -5  19   1       12.33        9.27      7.90 o
  -4  19   1       47.60       38.70      6.36 o
  -3  19   1        0.37        1.52      5.34 o
  -2  19   1       12.23       12.09      5.95 o
  -1  19   1        9.29       10.74      4.25 o
   0  19   1       34.45       41.97      3.75 o
   1  19   1      209.92      220.62      4.87 o
   2  19   1       14.09       11.21      3.88 o
   3  19   1       21.13       24.36      3.85 o
   4  19   1       22.86       33.87      5.08 o
   5  19   1       18.12       18.64      6.29 o
  -5  20   1       34.34       30.26      8.47 o
  -4  20   1       40.17       43.04      6.59 o
  -3  20   1       59.27       80.05      7.25 o
  -2  20   1       87.95       91.96      7.04 o
  -1  20   1        1.18       -4.16      3.90 o
   0  20   1        0.71        0.97      4.13 o
   1  20   1       31.73       37.84      4.51 o
   2  20   1        0.84       10.30      4.33 o
   3  20   1        6.13        4.84      5.30 o
   4  20   1      136.47      119.06      6.52 o
  -4  21   1       14.48       26.04      7.70 o
  -3  21   1        4.02       13.39      6.92 o
  -2  21   1       26.19       22.41      5.48 o
  -1  21   1       65.45       69.14      6.00 o
   0  21   1        3.06        9.27      5.02 o
   1  21   1       51.62       56.33      5.90 o
   2  21   1        5.75       10.69      4.63 o
   3  21   1        9.05       15.43      5.00 o
 -12   0   2      110.36      146.53      9.36 o
 -10   0   2       10.47       14.29      5.62 o
  -8   0   2     1206.06     1190.70     13.29 o
  -6   0   2     4055.72     3892.92     37.41 o
  -4   0   2     2482.13     2622.20     24.20 o
  -2   0   2     2382.18     2422.57     20.64 o
   0   0   2      566.47      730.48      6.17 o
   2   0   2    26893.70    27275.40    224.00 o
   4   0   2     2548.50     2657.88     25.07 o
   6   0   2       75.42       77.21      4.04 o
   8   0   2      115.23      106.45      6.13 o
  10   0   2      192.43      200.68      8.97 o
 -13   1   2       21.51       21.52      6.68 o
 -12   1   2      228.27      236.85      7.27 o
 -11   1   2       31.97       41.83      4.97 o
 -10   1   2      168.90      179.62      5.27 o
  -9   1   2      492.71      469.45      6.32 o
  -8   1   2        0.10        1.63      2.26 o
  -7   1   2      769.20      801.26      6.92 o
  -6   1   2     1132.09     1098.24      8.40 o
  -5   1   2       24.37       28.87      1.48 o
  -4   1   2     6596.16     6579.75     41.69 o
  -3   1   2       12.36        4.46      1.15 o
  -2   1   2     4804.23     4588.02     26.58 o
  -1   1   2      912.43      973.32      5.48 o
   0   1   2     2720.94     2844.88     15.55 o
   1   1   2     2259.67     2422.27     14.31 o
   2   1   2     1578.97     1674.91     10.66 o
   3   1   2      466.60      467.59      4.04 o
   4   1   2     1054.43      958.32      7.19 o
   5   1   2      382.93      383.61      4.33 o
   6   1   2     1946.97     1832.04     13.49 o
   7   1   2        9.60       11.56      2.96 o
   8   1   2     1405.45     1362.30     12.85 o
   9   1   2       42.81       37.36      4.39 o
  10   1   2      257.73      248.65      6.61 o
  11   1   2       33.09       34.19      6.07 o
 -13   2   2       23.92       41.60      7.02 o
 -12   2   2       48.02       62.01      5.75 o
 -11   2   2      134.44      122.81      5.55 o
 -10   2   2      451.65      435.64      7.10 o
  -9   2   2        4.91        0.89      2.98 o
  -8   2   2     1240.57     1256.90     10.83 o
  -7   2   2      136.77      128.64      2.94 o
  -6   2   2      555.41      459.28      4.83 o
  -5   2   2      494.14      573.41      5.11 o
  -4   2   2     6883.35     7003.57     49.63 o
  -3   2   2     1413.49     1407.32      9.50 o
  -2   2   2     3415.63     3720.46     22.04 o
  -1   2   2    11358.26    11545.84     60.80 o
   0   2   2      243.77      289.18      2.01 o
   1   2   2        5.93        7.12      0.79 o
   2   2   2     4608.67     4633.03     27.93 o
   3   2   2       92.02      123.51      2.12 o
   4   2   2    10126.09    10555.32     66.95 o
   5   2   2        9.62        7.39      1.89 o
   6   2   2      933.96      957.64      8.12 o
   7   2   2      631.49      604.81      6.99 o
   8   2   2       31.94       27.31      3.89 o
   9   2   2       72.53       90.82      4.81 o
  10   2   2        3.30       12.84      4.93 o
  11   2   2        1.51        7.97      5.67 o
 -13   3   2       39.72       43.19      6.95 o
 -12   3   2      188.51      196.55      7.24 o
 -11   3   2      221.69      234.45      6.43 o
 -10   3   2      446.65      437.50      7.12 o
  -9   3   2      480.02      535.94      6.73 o
  -8   3   2      162.28      158.21      4.09 o
  -7   3   2     3297.38     3336.10     23.72 o
  -6   3   2     1881.75     1910.56     14.13 o
  -5   3   2     4553.68     4597.41     31.54 o
  -4   3   2     2898.34     2922.34     20.29 o
  -3   3   2      623.34      624.34      4.53 o
  -2   3   2    10948.82    11088.81     69.69 o
  -1   3   2     8950.99     9165.82     54.15 o
   0   3   2     1938.13     2004.28     11.04 o
   1   3   2     3621.99     3595.39     21.65 o
   2   3   2     1674.36     1688.86     10.90 o
   3   3   2     4096.68     4026.23     25.05 o
   4   3   2      184.09      199.52      2.88 o
   5   3   2      281.88      240.00      3.61 o
   6   3   2      194.07      174.04      3.56 o
   7   3   2       31.87       36.34      3.23 o
   8   3   2      122.55      100.73      4.09 o
   9   3   2      124.68      122.22      5.29 o
  10   3   2       20.58       15.19      5.20 o
  11   3   2      164.56      161.87      7.47 o
 -12   4   2       38.16       42.67      6.11 o
 -11   4   2      645.12      659.84     10.19 o
 -10   4   2        0.59       -4.38      3.96 o
  -9   4   2      218.76      216.21      4.84 o
  -8   4   2      103.51       83.58      3.37 o
  -7   4   2       22.53       16.57      2.38 o
  -6   4   2      143.55      124.54      3.14 o
  -5   4   2     8204.77     8285.33     57.29 o
  -4   4   2      141.93      153.92      2.35 o
  -3   4   2    13028.17    13358.90     87.44 o
  -2   4   2     1290.66     1364.40      9.34 o
  -1   4   2     3455.82     3457.51     20.41 o
   0   4   2      526.83      498.92      3.22 o
   1   4   2     7884.63     8000.64     46.59 o
   2   4   2     1150.06     1105.70      7.44 o
   3   4   2       75.71      113.09      2.02 o
   4   4   2      326.94      316.86      3.83 o
   5   4   2     3070.51     2897.71     20.40 o
   6   4   2      272.06      262.81      4.14 o
   7   4   2     1594.48     1566.93     13.11 o
   8   4   2       13.41       10.02      3.66 o
   9   4   2      810.45      799.28     14.01 o
  10   4   2        4.00       -5.76      5.07 o
  11   4   2       63.89       63.19      6.43 o
 -12   5   2       44.92       55.55      6.16 o
 -11   5   2      337.39      353.41      7.94 o
 -10   5   2       21.15       27.39      4.37 o
  -9   5   2       77.26       79.91      3.91 o
  -8   5   2     1079.79     1050.09      9.89 o
  -7   5   2      267.68      272.96      4.48 o
  -6   5   2      156.50      158.02      3.23 o
  -5   5   2     8207.30     8378.37     55.15 o
  -4   5   2     1199.51     1184.57      8.74 o
  -3   5   2     2962.49     3289.66     20.80 o
  -2   5   2     1409.73     1466.55     10.20 o
  -1   5   2      865.77      821.26      5.37 o
   0   5   2      245.27      238.77      2.08 o
   1   5   2     8167.00     8062.60     46.17 o
   2   5   2     1088.97     1095.18      7.55 o
   3   5   2     8998.09     9315.05     56.53 o
   4   5   2     1924.41     1981.70     13.33 o
   5   5   2     2559.98     2586.47     17.24 o
   6   5   2       20.58       19.73      2.57 o
   7   5   2       44.02       44.18      3.22 o
   8   5   2        6.67       -3.13      3.69 o
   9   5   2       35.39       47.74      4.84 o
  10   5   2       14.50        4.85      5.44 o
  11   5   2      169.79      193.16      7.49 o
 -12   6   2        0.64       -7.37      6.64 o
 -11   6   2      208.22      222.43      6.63 o
 -10   6   2      214.73      216.25      5.73 o
  -9   6   2       54.02       77.38      4.02 o
  -8   6   2     1355.22     1379.43     12.05 o
  -7   6   2     2507.84     2424.01     18.28 o
  -6   6   2     1085.72     1046.08      8.38 o
  -5   6   2     4850.81     4764.40     31.33 o
  -4   6   2     1775.90     1857.60     12.74 o
  -3   6   2     1596.76     1448.42     10.29 o
  -2   6   2     1024.26     1102.56      9.58 o
  -1   6   2     4190.26     4114.36     26.08 o
   0   6   2     1408.95     1447.66      9.22 o
   1   6   2       39.35       46.21      1.20 o
   2   6   2       54.74       45.53      1.33 o
   3   6   2     1836.80     2021.22     13.08 o
   4   6   2      242.42      232.09      3.14 o
   5   6   2      340.91      361.14      4.55 o
   6   6   2      258.05      256.03      4.17 o
   7   6   2      942.13      928.70      9.35 o
   8   6   2       78.69       90.13      4.43 o
   9   6   2      339.75      334.58      7.13 o
  10   6   2       27.62       22.16      5.55 o
  11   6   2        1.01       -0.07      6.37 o
 -12   7   2      133.26      143.89      7.54 o
 -11   7   2       11.08        9.06      5.87 o
 -10   7   2      156.76      189.80      5.86 o
  -9   7   2       71.62       84.39      4.48 o
  -8   7   2      378.40      387.25      5.92 o
  -7   7   2       81.81       93.22      2.98 o
  -6   7   2     2608.73     2645.96     19.12 o
  -5   7   2        5.31        8.19      1.29 o
  -4   7   2     3014.26     3109.75     21.66 o
  -3   7   2     6434.30     7108.35     49.27 o
  -2   7   2     1951.00     1999.30     14.72 o
  -1   7   2      575.01      541.56      4.36 o
   0   7   2     2400.95     2375.56     14.78 o
   1   7   2      336.60      253.50      2.59 o
   2   7   2      286.75      285.76      2.99 o
   3   7   2      124.53      182.73      3.19 o
   4   7   2      590.40      581.25      5.14 o
   5   7   2     3016.73     2979.22     19.26 o
   6   7   2      105.34      114.90      3.44 o
   7   7   2     1960.24     1875.30     15.63 o
   8   7   2      563.25      567.43      7.82 o
   9   7   2       82.26      110.06      5.21 o
  10   7   2       56.33       47.93      6.02 o
 -12   8   2       36.98       35.00      7.11 o
 -11   8   2        5.65        9.10      5.23 o
 -10   8   2       55.04       65.65      4.99 o
  -9   8   2        1.84        0.75      3.69 o
  -8   8   2      145.08      146.43      4.19 o
  -7   8   2      127.42      137.04      3.47 o
  -6   8   2     2002.36     2059.45     14.23 o
  -5   8   2       76.49       66.04      2.02 o
  -4   8   2      246.82      272.71      3.22 o
  -3   8   2     1689.52     1711.42     12.64 o
  -2   8   2     1124.61     1101.42      8.87 o
  -1   8   2       96.99       71.73      1.45 o
   0   8   2      238.05      229.87      2.21 o
   1   8   2      152.42      129.86      1.90 o
   2   8   2     6571.94     6768.32     41.28 o
   3   8   2      498.31      500.90      4.41 o
   4   8   2     1554.48     1548.86     11.03 o
   5   8   2      549.16      556.60      5.59 o
   6   8   2      325.76      349.36      5.55 o
   7   8   2      102.79      113.65      4.12 o
   8   8   2       64.23       66.55      4.27 o
   9   8   2       10.18        8.52      4.66 o
  10   8   2       10.51       21.80      5.94 o
 -12   9   2       71.18       70.13      6.84 o
 -11   9   2       34.43       27.34      5.51 o
 -10   9   2       45.35       63.07      5.14 o
  -9   9   2      161.76      160.67      5.18 o
  -8   9   2      195.42      175.56      4.61 o
  -7   9   2       77.19       64.53      2.76 o
  -6   9   2      142.04      128.90      3.17 o
  -5   9   2       32.16       29.05      1.87 o
  -4   9   2     2772.91     2663.82     18.78 o
  -3   9   2      205.68      202.77      4.25 o
  -2   9   2      520.52      398.26      4.42 o
  -1   9   2      112.67      105.61      1.85 o
   0   9   2      721.15      628.76      4.73 o
   1   9   2      247.62      247.66      2.62 o
   2   9   2      256.30      204.42      3.00 o
   3   9   2      438.68      426.29      4.15 o
   4   9   2      711.85      747.69      6.57 o
   5   9   2      221.09      203.88      3.76 o
   6   9   2     2283.90     2316.86     18.44 o
   7   9   2      154.12      138.02      4.31 o
   8   9   2      353.25      361.35      8.27 o
   9   9   2       23.75       18.80      5.04 o
  10   9   2       86.40       80.44      6.75 o
 -11  10   2       10.83        6.76      5.58 o
 -10  10   2      147.04      151.51      5.71 o
  -9  10   2        0.08       -3.02      4.03 o
  -8  10   2      564.00      605.22      7.91 o
  -7  10   2       14.99       12.39      2.85 o
  -6  10   2       12.96       15.32      2.09 o
  -5  10   2        3.98       -1.16      1.69 o
  -4  10   2      252.60      245.43      3.51 o
  -3  10   2      234.98      235.81      4.08 o
  -2  10   2       12.74        5.00      1.67 o
  -1  10   2      167.40      159.30      2.30 o
   0  10   2     4327.27     4327.96     27.44 o
   1  10   2      756.65      787.33      5.71 o
   2  10   2     1323.09     1375.35      9.41 o
   3  10   2        7.85        8.65      1.54 o
   4  10   2      112.91      121.84      2.65 o
   5  10   2        8.61        5.15      2.41 o
   6  10   2      450.43      414.64      5.96 o
   7  10   2       46.20       41.16      4.82 o
   8  10   2       51.62       27.90      4.68 o
   9  10   2       18.82       18.32      5.18 o
  10  10   2       28.45       39.28      6.51 o
 -11  11   2        2.64        0.27      5.95 o
 -10  11   2       30.52       39.04      5.56 o
  -9  11   2       58.44       70.39      5.06 o
  -8  11   2       42.95       55.94      4.02 o
  -7  11   2      331.51      327.95      5.56 o
  -6  11   2      254.81      231.46      3.49 o
  -5  11   2       15.52       13.92      2.01 o
  -4  11   2      157.91      171.21      3.18 o
  -3  11   2       89.07       79.92      3.61 o
  -2  11   2     2357.16     2401.99     25.14 o
  -1  11   2        1.31        1.32      1.21 o
   0  11   2      163.30      164.23      3.06 o
   1  11   2       47.91       53.51      1.64 o
   2  11   2       25.98       24.31      1.73 o
   3  11   2      106.66       92.71      2.37 o
   4  11   2       27.03       16.90      2.47 o
   5  11   2       16.79       24.76      2.46 o
   6  11   2       27.30       39.16      3.58 o
   7  11   2       52.15       62.49      4.51 o
   8  11   2      108.35      127.48      5.41 o
   9  11   2        5.80       11.89      5.22 o
 -11  12   2        0.89        1.40      5.64 o
 -10  12   2        0.54       -0.84      4.95 o
  -9  12   2       12.34       20.12      4.46 o
  -8  12   2      278.45      288.49      7.33 o
  -7  12   2        3.09       10.23      3.22 o
  -6  12   2      280.14      317.86      5.18 o
  -5  12   2      445.03      425.34      5.48 o
  -4  12   2       54.01       38.44      3.36 o
  -3  12   2       67.95       52.75      3.01 o
  -2  12   2      195.49      188.13      4.86 o
  -1  12   2        5.23        4.14      1.48 o
   0  12   2       12.09       21.70      1.55 o
   1  12   2     2243.40     2173.32     14.40 o
   2  12   2      988.30     1044.57      7.83 o
   3  12   2       38.81       18.33      1.86 o
   4  12   2      821.12      803.60     10.07 o
   5  12   2      708.99      706.84      9.56 o
   6  12   2       45.60       29.49      4.51 o
   7  12   2       44.63       42.43      4.13 o
   8  12   2        6.53        9.17      4.68 o
   9  12   2       16.75       10.63      5.41 o
 -10  13   2       14.82       12.39      5.38 o
  -9  13   2       92.13       93.43      5.33 o
  -8  13   2       18.38       24.70      4.94 o
  -7  13   2      160.64      182.76      5.77 o
  -6  13   2       25.64       26.27      3.05 o
  -5  13   2      387.67      372.87      5.84 o
  -4  13   2      422.21      469.85      8.48 o
  -3  13   2        3.19        4.81      3.12 o
  -2  13   2       50.83       38.82      2.72 o
  -1  13   2      177.70      173.42      2.89 o
   0  13   2      351.19      379.62      3.93 o
   1  13   2     2257.12     2214.28     14.74 o
   2  13   2      106.41       97.43      2.52 o
   3  13   2      367.09      347.29      5.16 o
   4  13   2       29.64       40.78      3.13 o
   5  13   2        1.93       -2.49      3.44 o
   6  13   2        5.61       13.23      4.17 o
   7  13   2      140.15      118.22      5.58 o
   8  13   2        1.21       -7.29      4.56 o
   9  13   2        0.61       -0.90      5.89 o
 -10  14   2       26.08       25.57      5.51 o
  -9  14   2        3.79        2.28      4.50 o
  -8  14   2      215.90      207.80      6.41 o
  -7  14   2      200.40      166.50      7.15 o
  -6  14   2       14.86        0.01      3.00 o
  -5  14   2      250.45      218.34      6.87 o
  -4  14   2       21.42       24.03      4.09 o
  -3  14   2      198.46      209.36      5.01 o
  -2  14   2       15.39        9.38      2.61 o
  -1  14   2       18.36       19.60      2.05 o
   0  14   2      785.76      736.64      6.83 o
   1  14   2       38.34       54.69      2.78 o
   2  14   2      201.30      235.44      4.21 o
   3  14   2       11.28        6.88      2.80 o
   4  14   2      648.43      653.17      7.95 o
   5  14   2       27.16       14.06      3.76 o
   6  14   2        8.96        6.00      4.22 o
   7  14   2      117.59      123.96      5.72 o
   8  14   2        8.80        5.02      5.47 o
  -9  15   2       53.18       54.68      5.74 o
  -8  15   2       98.13      105.25      5.46 o
  -7  15   2       20.48       16.39      4.16 o
  -6  15   2        6.12        5.09      3.16 o
  -5  15   2       59.08       77.47      4.30 o
  -4  15   2       15.18       15.87      4.22 o
  -3  15   2      105.84      109.69      4.95 o
  -2  15   2        0.48       -5.10      3.95 o
  -1  15   2     1971.29     1990.91     18.35 o
   0  15   2      630.90      584.50      6.94 o
   1  15   2      602.87      637.89      7.21 o
   2  15   2      384.59      353.33      5.79 o
   3  15   2      118.75      125.38      3.96 o
   4  15   2        0.19        0.17      3.79 o
   5  15   2      137.79      130.28      5.24 o
   6  15   2       74.17       66.74      5.84 o
   7  15   2       45.38       59.82      5.96 o
   8  15   2       32.54       52.21      6.73 o
  -9  16   2       36.39       52.40      6.04 o
  -8  16   2        9.26       17.49      5.14 o
  -7  16   2       35.97       34.45      5.12 o
  -6  16   2      253.93      227.67      7.89 o
  -5  16   2       11.77       18.19      5.41 o
  -4  16   2      189.69      168.26      9.71 o
  -3  16   2        6.29        5.38      4.73 o
  -2  16   2      406.85      388.32      8.57 o
  -1  16   2      269.75      274.93      5.52 o
   0  16   2      320.03      287.38      4.86 o
   1  16   2       50.25       54.73      2.93 o
   2  16   2      267.19      230.61      4.87 o
   3  16   2        3.59        8.34      3.60 o
   4  16   2       45.94       43.15      4.45 o
   5  16   2       49.75       75.16      5.15 o
   6  16   2      122.47      138.91      6.28 o
   7  16   2       36.01       48.45      6.26 o
  -8  17   2        8.50        7.72      5.59 o
  -7  17   2       73.39       77.07      6.19 o
  -6  17   2       54.38       31.16      5.87 o
  -5  17   2       72.59       77.44      6.17 o
  -4  17   2      152.96      134.86      9.68 o
  -3  17   2      160.21      145.88      8.21 o
  -2  17   2       23.35       21.79      4.80 o
  -1  17   2       38.38       29.01      3.01 o
   0  17   2      131.68      143.75      4.59 o
   1  17   2       26.44       37.70      3.49 o
   2  17   2        0.01        2.46      3.26 o
   3  17   2       74.37       94.27      4.25 o
   4  17   2       18.11       31.42      4.28 o
   5  17   2        2.92       -0.75      4.72 o
   6  17   2        6.17        4.83      5.48 o
  -7  18   2       34.10       35.19      6.01 o
  -6  18   2        0.22       -5.39      4.43 o
  -5  18   2       22.19       26.19      5.83 o
  -4  18   2       18.26       38.74      6.04 o
  -3  18   2       86.42       98.88      6.17 o
  -2  18   2       56.64       56.38      5.22 o
  -1  18   2        2.93       -1.01      3.47 o
   0  18   2      492.79      469.26      7.10 o
   1  18   2       11.49       15.51      3.59 o
   2  18   2       47.18       43.16      3.90 o
   3  18   2       10.83       11.06      4.20 o
   4  18   2        8.21        9.27      4.52 o
   5  18   2        0.01       -7.58      4.84 o
   6  18   2        8.51        5.99      6.23 o
  -6  19   2       27.67       19.58      4.97 o
  -5  19   2       17.86       20.14      7.89 o
  -4  19   2       51.63       43.34      6.43 o
  -3  19   2       68.93       67.47      7.44 o
  -2  19   2       66.76       67.63      7.63 o
  -1  19   2       15.29       21.45      4.00 o
   0  19   2       13.81       11.84      4.03 o
   1  19   2       46.88       41.30      4.19 o
   2  19   2       68.86       76.85      4.87 o
   3  19   2       48.86       41.43      5.98 o
   4  19   2       21.85       29.56      5.17 o
   5  19   2        1.27        2.39      6.01 o
  -5  20   2       51.46       52.43      8.77 o
  -4  20   2       45.26       53.57      6.81 o
  -3  20   2        0.07        4.86      6.85 o
  -2  20   2        2.77        4.27      4.77 o
  -1  20   2       15.13       14.17      4.21 o
   0  20   2       20.62        8.31      4.45 o
   1  20   2       87.99       76.13      6.59 o
   2  20   2        2.98       11.55      4.37 o
   3  20   2        1.12        0.50      5.59 o
   4  20   2       31.33       28.67      6.82 o
  -4  21   2       47.53       51.89      8.64 o
  -3  21   2       39.68       44.33      7.46 o
  -2  21   2       11.71       17.67      5.35 o
  -1  21   2       39.61       33.70      5.16 o
   0  21   2        0.84       -0.05      4.65 o
   1  21   2        1.86        3.96      5.13 o
   2  21   2       62.81       68.56      7.09 o
 -13   0   3      189.94      219.53     11.07 o
 -11   0   3     1306.54     1253.25     18.35 o
  -9   0   3      862.70      843.48     10.84 o
  -7   0   3       91.87      100.34      3.58 o
  -5   0   3      280.75      386.75      6.02 o
  -3   0   3     5341.64     5372.75     46.70 o
  -1   0   3   118443.69   110537.80    878.35 o
   1   0   3    10742.85    11396.85     94.67 o
   3   0   3     1361.06     1411.42     13.69 o
   5   0   3     1046.53     1093.31     12.82 o
   7   0   3     1102.54     1034.90     14.89 o
   9   0   3     1280.41     1246.83     18.38 o
  11   0   3      101.28       68.53     10.08 o
 -13   1   3       21.61       19.75      6.24 o
 -12   1   3      174.81      185.00      6.86 o
 -11   1   3       32.15       23.95      4.85 o
 -10   1   3       52.08       52.89      3.93 o
  -9   1   3      915.16      865.70      8.29 o
  -8   1   3      314.83      331.87      4.77 o
  -7   1   3     5118.36     5109.42     32.59 o
  -6   1   3      468.02      581.49      5.65 o
  -5   1   3     4774.72     4710.62     31.04 o
  -4   1   3     1919.37     1959.76     13.25 o
  -3   1   3      926.16      931.66      6.46 o
  -2   1   3      791.88      828.75      5.56 o
  -1   1   3       87.72       92.24      1.69 o
   0   1   3    22566.85    23241.98    132.68 o
   1   1   3     4110.45     3945.84     22.78 o
   2   1   3      883.49      869.69      6.29 o
   3   1   3     5134.72     4978.76     31.51 o
   4   1   3      755.17      799.46      6.63 o
   5   1   3     2445.00     2409.15     16.97 o
   6   1   3      603.79      591.11      6.43 o
   7   1   3      420.10      459.77      6.61 o
   8   1   3       89.93       89.05      4.60 o
   9   1   3        4.93        3.65      4.47 o
  10   1   3       17.02       23.84      5.56 o
 -13   2   3       78.93       66.21      7.07 o
 -12   2   3        2.15        5.70      5.25 o
 -11   2   3      292.87      304.73      6.87 o
 -10   2   3      114.88      124.09      4.59 o
  -9   2   3      309.90      283.16      4.96 o
  -8   2   3      464.61      470.17      5.64 o
  -7   2   3      828.32      886.28      7.69 o
  -6   2   3     3154.48     3224.18     22.84 o
  -5   2   3      191.95      159.72      2.65 o
  -4   2   3     3641.87     3572.13     23.25 o
  -3   2   3     8149.33     7991.52     49.74 o
  -2   2   3     5142.21     5327.20     31.52 o
  -1   2   3     2547.10     2489.13     13.78 o
   0   2   3     6466.31     6559.84     36.69 o
   1   2   3     2105.41     2189.08     13.19 o
   2   2   3     1398.69     1331.05      8.99 o
   3   2   3       14.92       13.87      1.62 o
   4   2   3     1792.08     1711.03     12.40 o
   5   2   3      476.05      443.34      5.15 o
   6   2   3      129.81      145.33      3.72 o
   7   2   3      868.71      830.96      8.63 o
   8   2   3        8.66        6.13      4.02 o
   9   2   3      508.89      494.31      8.55 o
  10   2   3        0.90        5.68      5.45 o
 -13   3   3       86.97       95.52      7.78 o
 -12   3   3       92.08      107.80      6.52 o
 -11   3   3       35.47       24.75      4.87 o
 -10   3   3      765.92      788.91     10.51 o
  -9   3   3      538.73      555.20      6.73 o
  -8   3   3      215.42      204.95      4.40 o
  -7   3   3      708.89      655.23      6.49 o
  -6   3   3      225.42      197.86      3.22 o
  -5   3   3     1862.00     1702.47     12.65 o
  -4   3   3     1357.59     1306.86      9.87 o
  -3   3   3       11.76       23.27      1.23 o
  -2   3   3     1152.85     1150.59      7.44 o
  -1   3   3     9538.21     9619.96     53.17 o
   0   3   3    16183.96    16677.37     93.53 o
   1   3   3      477.13      458.51      3.59 o
   2   3   3       31.19       27.36      1.43 o
   3   3   3     1054.33      950.85      7.00 o
   4   3   3     1139.48     1158.20      9.00 o
   5   3   3      489.81      452.57      5.24 o
   6   3   3      614.00      591.44      6.64 o
   7   3   3        2.63       -1.07      3.24 o
   8   3   3      562.48      563.72      7.96 o
   9   3   3       12.71       15.00      4.97 o
  10   3   3      303.93      312.95      7.85 o
 -13   4   3        8.16       12.95      6.77 o
 -12   4   3        0.02        3.38      6.00 o
 -11   4   3        5.92        1.08      5.13 o
 -10   4   3      221.62      220.87      5.48 o
  -9   4   3        8.26       10.47      3.35 o
  -8   4   3     2384.46     2410.94     18.61 o
  -7   4   3       79.06      111.35      2.96 o
  -6   4   3     4274.44     4414.32     30.04 o
  -5   4   3      637.68      714.15      6.31 o
  -4   4   3       83.51       74.95      1.76 o
  -3   4   3       24.34       40.05      1.62 o
  -2   4   3     1827.69     1789.43     11.11 o
  -1   4   3     5516.02     5651.09     30.60 o
   0   4   3       79.05       63.86      1.25 o
   1   4   3      656.57      691.45      4.90 o
   2   4   3     4394.27     4032.49     24.64 o
   3   4   3      122.65      135.49      2.46 o
   4   4   3     1795.26     1694.14     11.77 o
   5   4   3       47.36       47.77      2.73 o
   6   4   3      931.25      936.27      8.71 o
   7   4   3       14.37        8.20      3.24 o
   8   4   3       70.18       83.41      4.73 o
   9   4   3      104.55      100.51      5.64 o
  10   4   3      106.33      111.10      6.68 o
 -13   5   3        9.32        4.10      6.64 o
 -12   5   3       48.73       57.03      6.27 o
 -11   5   3        4.55        6.09      4.65 o
 -10   5   3      354.34      363.22      6.94 o
  -9   5   3      422.87      403.58      6.17 o
  -8   5   3     3646.88     3658.21     26.34 o
  -7   5   3       66.02       51.65      2.55 o
  -6   5   3      357.08      368.33      4.46 o
  -5   5   3      656.25      745.71      6.23 o
  -4   5   3     3015.74     2969.05     19.11 o
  -3   5   3        0.05        0.43      0.82 o
  -2   5   3    11629.60    11481.58     73.98 o
  -1   5   3      281.68      286.20      2.61 o
   0   5   3    11518.40    11823.15     69.89 o
   1   5   3     2806.57     2998.97     18.07 o
   2   5   3     3476.44     3753.59     22.97 o
   3   5   3       59.52       58.70      1.96 o
   4   5   3      137.89      128.84      2.72 o
   5   5   3      223.36      228.06      4.02 o
   6   5   3      949.08      903.76      8.58 o
   7   5   3        1.30        0.29      3.47 o
   8   5   3      696.88      698.97      9.31 o
   9   5   3       19.42       13.23      5.28 o
  10   5   3      121.90      127.14      7.18 o
 -12   6   3       28.85       28.38      6.90 o
 -11   6   3      105.75      108.63      5.41 o
 -10   6   3      631.36      627.69      8.82 o
  -9   6   3      117.55      122.25      4.41 o
  -8   6   3     2430.19     2356.60     18.28 o
  -7   6   3       76.59       84.61      2.83 o
  -6   6   3     2381.74     2244.23     15.75 o
  -5   6   3      160.65      199.68      2.81 o
  -4   6   3     3804.91     3673.55     23.88 o
  -3   6   3      210.91      167.25      2.85 o
  -2   6   3     1417.91     1508.92     10.05 o
  -1   6   3      567.45      577.46      4.38 o
   0   6   3     2212.62     2217.98     13.24 o
   1   6   3        8.95       12.74      1.22 o
   2   6   3      744.60      705.57      5.30 o
   3   6   3      265.77      310.66      3.51 o
   4   6   3     3427.71     3374.35     22.39 o
   5   6   3     1083.31     1056.04      8.68 o
   6   6   3     1441.44     1417.10     12.16 o
   7   6   3       97.60      105.61      4.25 o
   8   6   3        1.06       -6.25      4.15 o
   9   6   3      123.44      123.39      7.07 o
  10   6   3        5.31        5.44      5.90 o
 -12   7   3       12.15        5.01      6.44 o
 -11   7   3        1.10       -8.77      5.01 o
 -10   7   3       77.60       89.30      4.71 o
  -9   7   3      514.10      530.80      7.32 o
  -8   7   3       41.53       47.26      3.29 o
  -7   7   3       11.59       18.30      2.65 o
  -6   7   3      151.88      160.94      3.12 o
  -5   7   3      294.33      305.77      3.65 o
  -4   7   3     3112.71     3036.69     19.87 o
  -3   7   3     1183.34     1243.05      9.16 o
  -2   7   3     3841.74     3818.26     25.03 o
  -1   7   3       38.56       35.94      1.32 o
   0   7   3      793.58      814.81      5.49 o
   1   7   3      779.53      727.58      5.30 o
   2   7   3     3639.36     3850.89     23.57 o
   3   7   3      907.69      828.28      6.78 o
   4   7   3      160.00      174.55      3.00 o
   5   7   3     1402.46     1435.49     10.84 o
   6   7   3     1577.65     1635.19     13.61 o
   7   7   3        2.83       -1.12      3.69 o
   8   7   3      226.43      245.84      7.89 o
   9   7   3       20.46       22.51      5.39 o
  10   7   3       14.75       13.08      6.31 o
 -12   8   3       29.18       24.18      6.32 o
 -11   8   3       40.10       41.61      5.30 o
 -10   8   3        5.16       -0.66      4.35 o
  -9   8   3      354.75      360.69      6.89 o
  -8   8   3       67.39       61.71      3.51 o
  -7   8   3      197.75      216.90      4.10 o
  -6   8   3      422.12      397.67      4.72 o
  -5   8   3      244.48      228.08      3.14 o
  -4   8   3       13.55       10.74      1.70 o
  -3   8   3      726.18      701.42      5.94 o
  -2   8   3      139.75      158.82      3.16 o
  -1   8   3     6685.87     6693.48     42.33 o
   0   8   3      648.35      658.02      5.12 o
   1   8   3     3119.12     3122.98     19.51 o
   2   8   3     3512.16     3613.99     23.02 o
   3   8   3       79.19       88.39      2.51 o
   4   8   3      138.16      140.83      3.80 o
   5   8   3        2.19        1.63      2.72 o
   6   8   3      288.86      309.60      5.49 o
   7   8   3      133.12      152.34      4.70 o
   8   8   3       95.37       85.40      4.76 o
   9   8   3      281.05      297.07      7.39 o
  10   8   3        2.09        1.35      6.45 o
 -12   9   3        9.32       10.18      6.04 o
 -11   9   3       28.28       16.61      5.20 o
 -10   9   3        0.46       -0.67      4.37 o
  -9   9   3      637.91      588.98      8.20 o
  -8   9   3      106.78      113.74      4.05 o
  -7   9   3     5782.34     5664.88     39.45 o
  -6   9   3      138.68      135.66      2.83 o
  -5   9   3      725.94      718.15      8.46 o
  -4   9   3      181.38      221.97      3.49 o
  -3   9   3       56.64       86.41      2.38 o
  -2   9   3       99.38      135.52      2.08 o
  -1   9   3       12.68       17.86      1.43 o
   0   9   3      922.24      976.72      6.93 o
   1   9   3     2058.03     2003.48     13.45 o
   2   9   3      512.64      578.97      5.18 o
   3   9   3     2193.44     2199.89     15.34 o
   4   9   3       11.24        9.42      2.18 o
   5   9   3      389.20      371.68      5.60 o
   6   9   3      183.62      206.21      4.72 o
   7   9   3      551.13      527.34      8.44 o
   8   9   3       83.67       87.39      5.30 o
   9   9   3       10.59       13.98      5.91 o
 -11  10   3       97.52      117.02      5.99 o
 -10  10   3       45.97       40.13      4.66 o
  -9  10   3      169.55      135.20      5.02 o
  -8  10   3       71.87       68.65      4.12 o
  -7  10   3       24.03       19.41      3.18 o
  -6  10   3       11.27        7.91      1.85 o
  -5  10   3      105.65       87.89      2.45 o
  -4  10   3      194.71      190.74      3.80 o
  -3  10   3     2077.77     1983.59     15.10 o
  -2  10   3       13.93       12.36      1.40 o
  -1  10   3      627.67      594.28      5.17 o
   0  10   3       23.96       25.20      1.34 o
   1  10   3       10.48       10.31      1.30 o
   2  10   3      129.95      116.24      2.32 o
   3  10   3      475.57      420.86      4.72 o
   4  10   3      638.39      601.43      5.99 o
   5  10   3       73.99       58.21      3.49 o
   6  10   3       63.29       68.25      4.01 o
   7  10   3       19.74       29.19      4.36 o
   8  10   3        0.12        2.11      4.90 o
   9  10   3       27.10       28.45      5.64 o
 -11  11   3        2.56       -1.38      5.63 o
 -10  11   3       17.19       16.86      4.77 o
  -9  11   3      245.97      226.44      5.81 o
  -8  11   3        7.95       -2.49      3.56 o
  -7  11   3       11.97       17.08      2.81 o
  -6  11   3       34.01       29.08      2.62 o
  -5  11   3     1044.12     1053.48      9.89 o
  -4  11   3       57.58       59.45      2.19 o
  -3  11   3       79.37       86.57      2.84 o
  -2  11   3      138.21      138.75      3.22 o
  -1  11   3      355.35      377.51      3.76 o
   0  11   3      283.20      269.33      3.11 o
   1  11   3      287.43      332.22      3.98 o
   2  11   3        1.58       -0.33      1.42 o
   3  11   3      519.42      522.21      5.63 o
   4  11   3       32.92       37.95      2.78 o
   5  11   3      183.17      182.97      4.68 o
   6  11   3       58.93       67.30      4.36 o
   7  11   3       64.08       66.54      4.73 o
   8  11   3      111.44      109.53      5.91 o
   9  11   3       23.32       20.66      5.83 o
 -11  12   3       54.41       80.90      5.85 o
 -10  12   3       58.34       77.80      5.30 o
  -9  12   3        6.23       15.82      4.31 o
  -8  12   3      308.43      323.92      6.96 o
  -7  12   3       24.04       23.87      3.41 o
  -6  12   3       87.58      103.75      3.46 o
  -5  12   3       66.74       70.58      2.92 o
  -4  12   3       13.92       10.43      2.76 o
  -3  12   3      607.13      588.65      6.43 o
  -2  12   3      911.03      904.67      7.86 o
  -1  12   3     1692.85     1779.56     12.90 o
   0  12   3        3.66        3.14      1.25 o
   1  12   3      180.90      182.94      3.70 o
   2  12   3     1113.01     1034.64      8.77 o
   3  12   3        2.94        3.98      2.30 o
   4  12   3        3.79        3.39      2.85 o
   5  12   3      245.27      268.82      5.81 o
   6  12   3      248.74      248.05      6.95 o
   7  12   3      131.25      160.57      5.42 o
   8  12   3       43.85       26.17      5.39 o
 -10  13   3        1.84        1.61      5.10 o
  -9  13   3        0.22       -2.30      4.45 o
  -8  13   3       11.95       21.46      4.01 o
  -7  13   3      143.05      151.44      4.65 o
  -6  13   3       25.46       13.67      2.90 o
  -5  13   3      169.61      142.40      3.79 o
  -4  13   3      181.56      168.54      4.58 o
  -3  13   3       36.65       42.45      3.13 o
  -2  13   3      860.27      844.76      8.86 o
  -1  13   3      144.77      131.61      2.52 o
   0  13   3      113.47      104.78      2.62 o
   1  13   3       20.28       32.15      2.04 o
   2  13   3       11.83       18.07      2.70 o
   3  13   3        1.83        2.44      2.94 o
   4  13   3       15.09        2.91      3.39 o
   5  13   3       10.42       14.27      4.09 o
   6  13   3        8.84        6.86      4.50 o
   7  13   3      223.38      243.66      7.41 o
   8  13   3       22.85       28.13      5.82 o
 -10  14   3       62.15       53.57      5.67 o
  -9  14   3      113.20      121.63      5.32 o
  -8  14   3       14.72       13.36      4.65 o
  -7  14   3       64.27       57.50      4.18 o
  -6  14   3      190.22      231.05      4.97 o
  -5  14   3       44.26       51.34      4.58 o
  -4  14   3      325.75      334.82      6.29 o
  -3  14   3       31.42       27.56      3.34 o
  -2  14   3       42.46       44.77      2.52 o
  -1  14   3     1164.66     1263.55     11.18 o
   0  14   3       13.09       10.74      2.49 o
   1  14   3      902.13      958.50     10.58 o
   2  14   3        2.78        2.10      2.84 o
   3  14   3      320.91      302.63      6.17 o
   4  14   3      661.33      658.11      9.14 o
   5  14   3       47.82       43.52      4.40 o
   6  14   3      171.25      172.09      5.82 o
   7  14   3        4.30       -6.11      5.27 o
   8  14   3       14.63        6.44      5.86 o
  -9  15   3        5.28        6.46      5.36 o
  -8  15   3        0.18       -0.51      4.66 o
  -7  15   3        0.73       -3.26      4.08 o
  -6  15   3        1.01        3.59      3.33 o
  -5  15   3      290.01      298.42      7.64 o
  -4  15   3      640.22      619.73     11.93 o
  -3  15   3       34.79       37.87      4.74 o
  -2  15   3      197.50      219.04      4.42 o
  -1  15   3       76.37       83.27      3.27 o
   0  15   3      111.62      125.56      3.57 o
   1  15   3        3.57       -4.76      2.76 o
   2  15   3      282.37      251.68      4.78 o
   3  15   3        4.70        2.24      3.44 o
   4  15   3        3.78        9.36      3.97 o
   5  15   3       46.69       57.30      4.98 o
   6  15   3       45.02       72.14      5.92 o
   7  15   3       27.61       35.28      6.17 o
  -9  16   3       71.68       91.01      6.25 o
  -8  16   3       35.74       53.31      5.64 o
  -7  16   3        0.24       -8.94      4.47 o
  -6  16   3        2.26       -3.65      4.53 o
  -5  16   3      377.89      336.15      8.66 o
  -4  16   3       51.36       69.14      5.39 o
  -3  16   3        0.98        3.25      5.27 o
  -2  16   3        9.13       10.28      3.07 o
  -1  16   3       14.12        6.12      2.82 o
   0  16   3       61.24       76.66      3.34 o
   1  16   3       86.19       77.19      3.70 o
   2  16   3       52.67       71.83      4.08 o
   3  16   3      193.74      236.80      5.76 o
   4  16   3       47.32       58.44      4.70 o
   5  16   3        0.82        9.89      5.15 o
   6  16   3       39.92       37.61      6.05 o
  -8  17   3        2.00        9.88      5.51 o
  -7  17   3       37.31       33.61      5.88 o
  -6  17   3      254.72      237.17      8.10 o
  -5  17   3       38.12       28.90      5.88 o
  -4  17   3       44.59       37.92      5.69 o
  -3  17   3        0.95       -4.02      4.17 o
  -2  17   3       21.84       16.77      3.78 o
  -1  17   3      175.71      165.46      5.05 o
   0  17   3       32.69       55.52      3.89 o
   1  17   3        3.61        4.98      3.60 o
   2  17   3       32.36       33.84      4.86 o
   3  17   3       37.27       42.38      4.50 o
   4  17   3        9.21        0.21      4.59 o
   5  17   3      316.95      307.27      8.17 o
   6  17   3       25.44       20.64      6.04 o
  -7  18   3       11.78        8.23      5.59 o
  -6  18   3      101.12       91.52      5.31 o
  -5  18   3       28.59       21.91      6.13 o
  -4  18   3        3.97       -3.95      4.98 o
  -3  18   3      303.44      291.43      8.55 o
  -2  18   3       14.20       10.39      3.88 o
  -1  18   3      113.86      110.59      4.77 o
   0  18   3      129.79      145.24      5.05 o
   1  18   3        8.85       12.67      4.33 o
   2  18   3       45.59       67.36      4.52 o
   3  18   3       53.15       33.23      4.84 o
   4  18   3       12.91       15.74      5.23 o
   5  18   3        1.66       10.49      5.47 o
  -6  19   3       19.92        6.52      5.86 o
  -5  19   3       57.17       67.41      8.69 o
  -4  19   3        2.80       21.24      6.43 o
  -3  19   3       23.73       11.54      5.82 o
  -2  19   3      156.80      130.94      6.47 o
  -1  19   3       30.43       31.99      5.19 o
   0  19   3       33.88       18.17      4.46 o
   1  19   3       62.18       59.54      4.82 o
   2  19   3        9.96        6.82      4.78 o
   3  19   3       24.73       26.29      4.99 o
   4  19   3       61.20       63.18      5.87 o
  -5  20   3       13.28       14.10      8.92 o
  -4  20   3       16.18        9.98      6.68 o
  -3  20   3        8.31        6.81      6.95 o
  -2  20   3       21.19       11.69      4.87 o
  -1  20   3        0.28       -1.24      5.29 o
   0  20   3       13.50        9.00      5.17 o
   1  20   3       10.19       22.00      5.55 o
   2  20   3       35.84       24.23      6.01 o
   3  20   3        0.22       -4.54      5.62 o
  -3  21   3        0.65        5.29      7.98 o
  -2  21   3       45.27       61.44      5.57 o
  -1  21   3       19.36       25.06      6.23 o
   0  21   3        0.14       -4.23      5.10 o
   1  21   3       35.95       43.54      5.46 o
 -12   0   4        1.04      -12.46      8.27 o
 -10   0   4      111.15      134.41      6.91 o
  -8   0   4      599.17      588.19     10.98 o
  -6   0   4     1269.61     1191.92     13.38 o
  -4   0   4     5598.03     5646.52     49.50 o
  -2   0   4       89.18      124.59      2.67 o
   0   0   4     2356.50     2320.77     20.33 o
   2   0   4     1286.75     1233.25     12.30 o
   4   0   4      964.91      836.78     10.12 o
   6   0   4     2136.87     2176.08     24.53 o
   8   0   4       66.72       85.05      7.04 o
  10   0   4       41.21       24.81      9.52 o
 -13   1   4       13.25        3.25      6.63 o
 -12   1   4      226.53      223.02      7.48 o
 -11   1   4      172.39      162.17      6.04 o
 -10   1   4     1471.69     1482.66     14.02 o
  -9   1   4        6.27        1.64      3.13 o
  -8   1   4     1468.07     1458.07     11.72 o
  -7   1   4      552.04      538.96      5.73 o
  -6   1   4       17.61       16.95      2.00 o
  -5   1   4     4631.81     4682.64     31.30 o
  -4   1   4     1187.23     1143.31      8.11 o
  -3   1   4     1279.26     1302.70      8.74 o
  -2   1   4     7401.43     7427.80     42.27 o
  -1   1   4      613.74      581.04      4.07 o
   0   1   4     5722.65     5815.68     33.86 o
   1   1   4        1.15        1.68      1.27 o
   2   1   4     2712.64     2767.93     18.58 o
   3   1   4     3842.58     3783.42     25.46 o
   4   1   4      316.94      345.15      4.40 o
   5   1   4       48.40       50.48      2.95 o
   6   1   4      385.62      357.87      5.81 o
   7   1   4        5.05        5.28      3.96 o
   8   1   4      483.63      485.44      7.86 o
   9   1   4       25.59       23.84      5.36 o
  10   1   4      179.93      180.45      8.06 o
 -13   2   4       21.69       28.11      6.82 o
 -12   2   4        0.83       -7.38      5.25 o
 -11   2   4      158.84      182.04      6.03 o
 -10   2   4      200.82      189.21      4.86 o
  -9   2   4      751.12      775.95      9.65 o
  -8   2   4      610.78      574.26      6.29 o
  -7   2   4      819.91      777.98      7.34 o
  -6   2   4     5992.19     5941.86     40.97 o
  -5   2   4      783.75      752.38      6.23 o
  -4   2   4     3439.77     3331.39     21.15 o
  -3   2   4     1226.08     1193.58      8.28 o
  -2   2   4      746.49      791.78      5.23 o
  -1   2   4      436.22      421.76      3.27 o
   0   2   4     4149.48     4562.54     26.80 o
   1   2   4     3655.76     3664.49     22.16 o
   2   2   4      607.44      547.48      4.91 o
   3   2   4      518.20      580.08      5.59 o
   4   2   4     2072.54     1982.31     14.64 o
   5   2   4        6.58        3.15      2.58 o
   6   2   4      508.79      501.34      6.52 o
   7   2   4       25.88       30.90      4.14 o
   8   2   4      154.21      174.48      5.58 o
   9   2   4       27.33       24.57      5.49 o
  10   2   4       28.28       39.74      6.13 o
 -13   3   4      124.85      138.42      7.70 o
 -12   3   4       79.19       79.20      6.10 o
 -11   3   4        7.67       -3.99      4.72 o
 -10   3   4        6.18       -4.08      3.66 o
  -9   3   4      664.58      682.45      7.62 o
  -8   3   4       25.80       16.18      2.79 o
  -7   3   4      805.86      761.53      7.25 o
  -6   3   4        0.28       -0.61      1.97 o
  -5   3   4      282.20      266.93      3.78 o
  -4   3   4      827.70      798.31      6.10 o
  -3   3   4     6339.60     6427.54     39.69 o
  -2   3   4       20.98       13.37      1.20 o
  -1   3   4      365.03      372.46      3.12 o
   0   3   4     4605.13     4611.32     27.00 o
   1   3   4     3731.60     3860.34     23.23 o
   2   3   4     3629.79     3653.85     22.99 o
   3   3   4     1548.74     1590.04     11.88 o
   4   3   4       43.61       51.12      2.61 o
   5   3   4     2150.15     2144.53     16.40 o
   6   3   4       71.23       81.87      3.60 o
   7   3   4     1050.01     1082.55     10.89 o
   8   3   4        5.60        7.34      4.70 o
   9   3   4       35.81       38.18      5.53 o
  10   3   4      125.51      151.31      8.47 o
 -13   4   4       36.63       39.03      6.71 o
 -12   4   4        0.97       -0.48      5.73 o
 -11   4   4      365.03      393.57      7.92 o
 -10   4   4       15.77        4.81      3.81 o
  -9   4   4      893.23      899.05      9.13 o
  -8   4   4      198.40      169.45      4.33 o
  -7   4   4      144.60      160.72      3.99 o
  -6   4   4      385.56      347.55      4.51 o
  -5   4   4        1.57       -0.96      1.80 o
  -4   4   4      603.22      563.93      4.76 o
  -3   4   4     1298.71     1175.55      8.18 o
  -2   4   4       16.70       24.63      1.29 o
  -1   4   4     4574.63     4288.27     25.55 o
   0   4   4     1736.64     1945.45     12.13 o
   1   4   4     3035.55     3134.36     19.10 o
   2   4   4      102.97      162.75      2.71 o
   3   4   4     2732.62     2795.75     19.18 o
   4   4   4        1.40        2.69      1.95 o
   5   4   4      122.91      129.44      5.18 o
   6   4   4      387.08      381.25      5.71 o
   7   4   4     1488.51     1503.42     14.13 o
   8   4   4       73.53       72.73      5.29 o
   9   4   4      502.89      503.33      9.14 o
  10   4   4       32.16       39.67      6.45 o
 -13   5   4       53.19       40.26      7.04 o
 -12   5   4       58.09       47.78      6.13 o
 -11   5   4       32.56       35.90      4.93 o
 -10   5   4       17.83       25.59      4.02 o
  -9   5   4      330.21      317.49      5.51 o
  -8   5   4      298.63      316.14      5.94 o
  -7   5   4      661.61      647.44      6.67 o
  -6   5   4        5.11        3.26      2.11 o
  -5   5   4     1737.05     1602.87     10.94 o
  -4   5   4      610.96      664.18      6.20 o
  -3   5   4     3475.32     3511.89     21.66 o
  -2   5   4       25.92       17.46      1.27 o
  -1   5   4       92.59      100.51      1.70 o
   0   5   4     1092.70     1172.90      7.95 o
   1   5   4     3341.99     3506.62     22.44 o
   2   5   4      467.89      497.15      4.56 o
   3   5   4     1480.65     1462.65     10.90 o
   4   5   4      317.24      311.76      4.32 o
   5   5   4      698.06      684.84      7.68 o
   6   5   4       11.45        5.53      3.32 o
   7   5   4      191.06      200.81      5.25 o
   8   5   4       27.72       31.51      5.07 o
   9   5   4      270.94      281.20      7.79 o
  10   5   4        6.41        1.00      6.19 o
 -13   6   4      132.46      139.26      8.18 o
 -12   6   4       46.09       48.09      6.48 o
 -11   6   4      191.98      195.22      6.11 o
 -10   6   4        3.15       -3.30      4.01 o
  -9   6   4      262.41      238.48      5.39 o
  -8   6   4      371.37      369.32      6.05 o
  -7   6   4     1039.10     1006.01      8.69 o
  -6   6   4      961.38      953.68      8.01 o
  -5   6   4     1369.79     1343.94      9.86 o
  -4   6   4      137.19      133.33      2.44 o
  -3   6   4      643.24      602.33      5.10 o
  -2   6   4      276.44      281.56      3.53 o
  -1   6   4     1037.62      997.77      6.51 o
   0   6   4      186.74      245.31      2.94 o
   1   6   4     5168.08     4865.19     30.04 o
   2   6   4     1540.60     1543.78     10.71 o
   3   6   4      694.00      664.51      5.78 o
   4   6   4      224.42      225.62      3.74 o
   5   6   4      131.97      125.92      3.76 o
   6   6   4      401.84      406.60      6.32 o
   7   6   4        3.22        4.24      3.95 o
   8   6   4      208.63      211.82      6.40 o
   9   6   4      246.41      260.44      7.67 o
 -12   7   4      198.41      237.90      8.31 o
 -11   7   4        0.14       -1.61      5.06 o
 -10   7   4       34.14       36.56      4.25 o
  -9   7   4      462.64      444.78      6.76 o
  -8   7   4      124.98      128.51      3.88 o
  -7   7   4     3151.99     2981.60     21.73 o
  -6   7   4        0.36       -3.29      1.82 o
  -5   7   4     1093.08      982.92      7.51 o
  -4   7   4      934.92     1013.58      7.51 o
  -3   7   4      195.56      230.33      3.45 o
  -2   7   4      649.87      620.96      5.22 o
  -1   7   4     1454.75     1506.71      9.97 o
   0   7   4     1478.55     1394.59      9.55 o
   1   7   4        3.08        2.05      1.58 o
   2   7   4     2508.15     2610.29     17.15 o
   3   7   4     1288.11     1276.01      9.56 o
   4   7   4       47.56       50.12      2.75 o
   5   7   4       22.99       18.36      3.15 o
   6   7   4      146.26      152.71      4.48 o
   7   7   4       21.24       27.90      4.14 o
   8   7   4      244.19      252.06      6.58 o
   9   7   4      148.97      145.32      6.78 o
 -12   8   4       27.12       19.40      6.04 o
 -11   8   4      314.96      300.84      7.36 o
 -10   8   4       42.03       41.34      4.63 o
  -9   8   4      336.43      301.01      6.80 o
  -8   8   4       38.72       32.16      3.39 o
  -7   8   4        0.70        2.18      2.62 o
  -6   8   4      108.77      115.89      2.63 o
  -5   8   4       66.10       67.26      2.08 o
  -4   8   4     4882.51     4938.76     31.85 o
  -3   8   4     2495.66     2527.52     16.82 o
  -2   8   4     2819.57     2966.44     19.90 o
  -1   8   4     2750.93     2815.39     18.12 o
   0   8   4      306.23      279.16      3.06 o
   1   8   4      122.93      135.17      2.62 o
   2   8   4       11.28       12.55      1.75 o
   3   8   4        6.87        5.40      2.10 o
   4   8   4      750.50      759.59      7.19 o
   5   8   4      226.77      207.76      4.56 o
   6   8   4      960.26      970.50     10.06 o
   7   8   4       97.89       99.56      4.79 o
   8   8   4       98.92       92.97      5.34 o
   9   8   4        0.54        7.02      6.19 o
 -12   9   4       58.63       39.18      6.13 o
 -11   9   4       56.76       42.41      5.35 o
 -10   9   4      896.27      921.36     10.96 o
  -9   9   4      228.61      207.49      5.44 o
  -8   9   4       92.24      106.33      3.86 o
  -7   9   4        1.05       -5.25      2.62 o
  -6   9   4        6.75        4.00      1.84 o
  -5   9   4       33.23       40.70      2.14 o
  -4   9   4       15.53       25.74      1.97 o
  -3   9   4      418.09      411.86      4.33 o
  -2   9   4     2048.08     1985.34     14.07 o
  -1   9   4       19.54       18.67      1.48 o
   0   9   4     1062.53     1010.91      7.20 o
   1   9   4       36.15       41.26      1.97 o
   2   9   4       16.21       23.46      2.03 o
   3   9   4       41.46       33.04      2.33 o
   4   9   4      316.10      310.81      4.57 o
   5   9   4        3.70       -1.30      3.28 o
   6   9   4       56.25       64.56      4.24 o
   7   9   4       11.32       10.80      4.46 o
   8   9   4      196.99      226.63      7.20 o
   9   9   4        1.58        0.57      6.18 o
 -12  10   4       28.86       12.46      6.26 o
 -11  10   4       42.55       62.61      5.48 o
 -10  10   4       10.17       10.41      4.29 o
  -9  10   4       38.85       42.53      4.04 o
  -8  10   4      212.79      203.21      4.69 o
  -7  10   4       20.31       20.87      3.06 o
  -6  10   4     1889.94     1850.96     14.15 o
  -5  10   4       58.48       52.47      2.29 o
  -4  10   4      348.15      334.48      4.45 o
  -3  10   4      631.01      648.05      5.73 o
  -2  10   4      170.89      181.53      2.92 o
  -1  10   4       22.77       22.76      1.61 o
   0  10   4      384.56      379.83      4.21 o
   1  10   4      346.45      334.72      3.89 o
   2  10   4      858.09      904.02      7.31 o
   3  10   4       39.21       39.86      2.70 o
   4  10   4     1211.34     1285.57     11.03 o
   5  10   4       38.79       43.14      3.84 o
   6  10   4      108.62      122.52      4.81 o
   7  10   4       69.33       64.29      5.05 o
   8  10   4       28.34       19.82      5.65 o
 -11  11   4        0.36       -4.59      5.55 o
 -10  11   4       33.59       29.70      4.87 o
  -9  11   4       25.81       21.07      4.55 o
  -8  11   4      147.03      159.48      4.70 o
  -7  11   4        9.13        5.53      3.09 o
  -6  11   4        0.19        2.81      2.49 o
  -5  11   4      320.86      311.26      4.60 o
  -4  11   4      817.15      835.87      7.68 o
  -3  11   4      820.40      795.50      7.12 o
  -2  11   4      228.43      239.28      3.22 o
  -1  11   4       49.47       50.34      2.24 o
   0  11   4      539.45      532.19      4.81 o
   1  11   4        9.25        6.66      2.36 o
   2  11   4     1123.53     1081.41      9.06 o
   3  11   4      103.45      106.74      3.45 o
   4  11   4       24.42       20.74      3.22 o
   5  11   4      435.94      426.63      7.23 o
   6  11   4        4.06        2.86      4.21 o
   7  11   4      133.48      121.62      5.47 o
   8  11   4       14.85       20.15      5.55 o
 -11  12   4      253.41      263.22      7.32 o
 -10  12   4      164.57      165.41      5.92 o
  -9  12   4      192.73      202.77      7.57 o
  -8  12   4       35.13       23.68      3.91 o
  -7  12   4       12.37       18.35      3.52 o
  -6  12   4      550.54      502.78      6.46 o
  -5  12   4       18.67       17.56      2.75 o
  -4  12   4      509.39      559.95      7.13 o
  -3  12   4      971.33      934.54      9.13 o
  -2  12   4      217.97      214.07      3.41 o
  -1  12   4     4111.96     3996.78     27.73 o
   0  12   4       20.34       13.14      1.86 o
   1  12   4        7.95       10.65      2.28 o
   2  12   4        1.00        2.81      2.56 o
   3  12   4       19.07       14.07      3.07 o
   4  12   4       37.98       52.96      3.90 o
   5  12   4        2.65       14.01      4.06 o
   6  12   4      156.42      151.04      5.58 o
   7  12   4      174.99      218.24      6.48 o
   8  12   4       12.33        9.17      5.66 o
 -10  13   4        1.01       -3.32      5.16 o
  -9  13   4        6.09       -4.89      4.55 o
  -8  13   4       23.75       12.09      4.17 o
  -7  13   4      248.71      243.39      4.95 o
  -6  13   4      135.36      124.46      4.39 o
  -5  13   4      322.32      305.60      6.06 o
  -4  13   4      207.23      189.71      3.96 o
  -3  13   4      119.77      108.11      3.37 o
  -2  13   4      396.43      427.99      5.29 o
  -1  13   4        6.81        4.70      2.10 o
   0  13   4      532.45      574.35      5.93 o
   1  13   4      412.24      444.57      5.45 o
   2  13   4       42.52       52.73      3.08 o
   3  13   4      656.12      682.58      8.81 o
   4  13   4      117.36      126.71      4.51 o
   5  13   4       82.15       93.38      4.67 o
   6  13   4       15.01        8.37      4.54 o
   7  13   4        2.36       -3.53      5.10 o
 -10  14   4        7.12        6.08      5.23 o
  -9  14   4      110.94      132.93      5.50 o
  -8  14   4       94.30       86.19      6.07 o
  -7  14   4       43.87       47.38      4.28 o
  -6  14   4       40.26       36.01      3.98 o
  -5  14   4       55.38       56.07      3.29 o
  -4  14   4       44.81       51.26      3.85 o
  -3  14   4       37.65       37.40      2.80 o
  -2  14   4        5.93        9.78      2.44 o
  -1  14   4       49.80       57.51      3.03 o
   0  14   4      832.15      810.60      8.56 o
   1  14   4      491.43      477.26      6.80 o
   2  14   4      492.36      449.92      7.20 o
   3  14   4      282.25      279.59      8.26 o
   4  14   4      226.75      184.83      7.30 o
   5  14   4        5.14        0.32      4.56 o
   6  14   4        0.30        4.21      4.99 o
   7  14   4       38.22       61.67      6.23 o
  -9  15   4        3.44       -1.06      5.56 o
  -8  15   4       82.90       69.77      5.35 o
  -7  15   4      115.85      123.69      5.22 o
  -6  15   4       52.77       57.79      4.74 o
  -5  15   4      181.38      218.03      7.38 o
  -4  15   4        9.45       13.44      3.12 o
  -3  15   4      104.23      122.62      4.61 o
  -2  15   4      295.49      279.96      5.94 o
  -1  15   4      106.61      108.69      3.60 o
   0  15   4      204.53      168.53      5.90 o
   1  15   4        1.06        3.35      3.56 o
   2  15   4        0.56       10.16      3.67 o
   3  15   4       58.26       80.66      4.54 o
   4  15   4       17.82       22.67      4.92 o
   5  15   4        6.01       -0.34      5.05 o
   6  15   4        6.36        4.99      5.55 o
  -9  16   4        6.45        4.62      5.78 o
  -8  16   4       57.37       62.63      6.59 o
  -7  16   4       70.59       78.68      5.16 o
  -6  16   4       10.69       12.40      4.90 o
  -5  16   4       12.51        5.58      3.84 o
  -4  16   4      188.38      162.83      7.63 o
  -3  16   4        6.54        8.29      3.33 o
  -2  16   4      539.04      496.13      8.03 o
  -1  16   4      107.32      124.89      4.23 o
   0  16   4      287.49      292.94      5.66 o
   1  16   4      131.52      139.75      6.14 o
   2  16   4       14.23       16.02      3.77 o
   3  16   4       13.32        9.02      4.14 o
   4  16   4       20.27       13.74      5.01 o
   5  16   4        1.91        1.10      5.56 o
   6  16   4       21.90       11.33      6.37 o
  -8  17   4       43.20       52.69      5.79 o
  -7  17   4       66.05       54.34      6.04 o
  -6  17   4        8.32        8.70      5.05 o
  -5  17   4        1.16       -0.07      4.01 o
  -4  17   4       62.66       65.68      5.16 o
  -3  17   4      483.32      533.33     11.23 o
  -2  17   4       20.74       18.23      3.87 o
  -1  17   4      227.27      207.17      5.61 o
   0  17   4        7.60        4.25      3.98 o
   1  17   4        0.71       -1.26      4.01 o
   2  17   4      167.68      157.46      5.70 o
   3  17   4        2.53        3.44      4.51 o
   4  17   4      132.96      107.00      5.99 o
   5  17   4       38.07       47.70      6.15 o
  -7  18   4       28.26       31.19      6.04 o
  -6  18   4       90.39       96.53      6.77 o
  -5  18   4       33.67       31.70      7.77 o
  -4  18   4       19.09       17.17      5.66 o
  -3  18   4       44.47       51.02      4.58 o
  -2  18   4        0.25       -0.02      3.57 o
  -1  18   4        7.40       17.04      4.19 o
   0  18   4       37.97       26.51      4.61 o
   1  18   4       14.05        0.25      4.59 o
   2  18   4       52.06       78.95      6.38 o
   3  18   4        8.14       13.59      5.16 o
   4  18   4        1.31        5.05      5.39 o
  -6  19   4        0.05        0.92      5.30 o
  -5  19   4      108.51       94.55      7.95 o
  -4  19   4      221.25      260.53     13.58 o
  -3  19   4       51.37       47.84      4.83 o
  -2  19   4       10.43       10.91      5.23 o
  -1  19   4        4.38       -4.43      5.29 o
   0  19   4       81.97       77.04      5.23 o
   1  19   4        0.03       -1.75      4.75 o
   2  19   4       20.05       14.97      5.36 o
   3  19   4       27.30       42.59      6.09 o
  -5  20   4       13.19       10.36      8.80 o
  -4  20   4       79.88       96.94      7.90 o
  -3  20   4        0.24       -6.49      5.00 o
  -2  20   4       85.33       82.87      6.37 o
  -1  20   4        3.58        5.80      5.65 o
   0  20   4        1.15        2.99      5.00 o
   1  20   4        0.51        0.25      5.19 o
   2  20   4        0.36       -1.22      5.57 o
  -2  21   4      194.74      192.84     11.40 o
  -1  21   4        2.06        2.55      6.41 o
 -13   0   5       23.84       30.15      9.02 o
 -11   0   5       41.34       44.53      6.97 o
  -9   0   5      253.28      259.81      6.62 o
  -7   0   5      714.08      635.02     12.87 o
  -5   0   5        4.17        9.28      2.51 o
  -3   0   5     2116.60     2110.85     18.19 o
  -1   0   5    10268.41    10632.95     88.75 o
   1   0   5     6687.98     6551.36     62.11 o
   3   0   5     5027.69     5148.29     47.43 o
   5   0   5      126.96      151.88      5.88 o
   7   0   5        6.68       12.75      6.73 o
   9   0   5       53.65       67.30      9.64 o
 -13   1   5      172.55      170.06      9.25 o
 -12   1   5        0.43       -8.42      5.45 o
 -11   1   5      230.05      206.05      6.24 o
 -10   1   5      148.59      125.12      4.64 o
  -9   1   5       12.04       13.06      3.27 o
  -8   1   5      312.01      315.79      5.36 o
  -7   1   5     1173.89     1086.89     10.92 o
  -6   1   5      180.45      196.77      3.28 o
  -5   1   5     5336.83     5377.81     33.63 o
  -4   1   5      228.41      214.10      3.01 o
  -3   1   5     5181.91     5164.60     29.81 o
  -2   1   5      614.02      640.44      4.82 o
  -1   1   5     3540.66     3721.56     21.79 o
   0   1   5     3987.53     4126.90     25.03 o
   1   1   5      389.06      430.45      4.22 o
   2   1   5        7.26        9.50      2.00 o
   3   1   5     1729.77     1588.49     11.96 o
   4   1   5      246.26      250.21      4.25 o
   5   1   5     2829.22     2738.25     20.60 o
   6   1   5       32.95       30.02      4.05 o
   7   1   5     1373.90     1361.41     13.48 o
   8   1   5      278.92      287.86      6.89 o
   9   1   5      308.73      326.03      8.24 o
 -13   2   5       67.38       67.78      7.17 o
 -12   2   5      212.68      185.91      7.10 o
 -11   2   5      253.76      241.14      6.52 o
 -10   2   5      244.94      228.34      5.24 o
  -9   2   5     1001.83      956.58      9.44 o
  -8   2   5      188.45      179.77      4.17 o
  -7   2   5      299.67      260.80      4.46 o
  -6   2   5      675.56      656.12      6.16 o
  -5   2   5       15.73       25.65      1.92 o
  -4   2   5      839.52      906.15      6.78 o
  -3   2   5      172.34      172.21      2.79 o
  -2   2   5     6002.51     6027.50     35.23 o
  -1   2   5       76.44      132.70      2.29 o
   0   2   5      426.43      488.06      4.16 o
   1   2   5     4469.26     4280.47     26.81 o
   2   2   5     1669.69     1631.29     12.02 o
   3   2   5     2086.99     2173.99     15.91 o
   4   2   5      411.47      396.50      5.25 o
   5   2   5      453.38      493.41      6.52 o
   6   2   5      685.25      694.10      8.81 o
   7   2   5        2.59        9.33      4.39 o
   8   2   5      363.01      365.81      7.94 o
   9   2   5        2.08        3.78      5.79 o
 -13   3   5        5.78        0.73      6.72 o
 -12   3   5      130.57      132.11      6.57 o
 -11   3   5       88.46       74.31      5.23 o
 -10   3   5       49.13       60.40      4.18 o
  -9   3   5       23.57       20.46      3.58 o
  -8   3   5      471.56      459.97      6.54 o
  -7   3   5      377.26      351.33      6.74 o
  -6   3   5     1469.15     1435.83     14.04 o
  -5   3   5      328.88      314.52      3.76 o
  -4   3   5      563.45      605.56      5.15 o
  -3   3   5     3649.97     3580.11     22.30 o
  -2   3   5     8244.97     8574.02     50.64 o
  -1   3   5     4028.35     4267.27     25.70 o
   0   3   5     2879.16     2866.71     17.60 o
   1   3   5      761.48      752.30      5.92 o
   2   3   5     2537.51     2508.35     17.08 o
   3   3   5      350.80      353.12      4.96 o
   4   3   5      348.69      370.64      5.04 o
   5   3   5      143.55      137.38      4.10 o
   6   3   5       33.20       41.89      3.90 o
   7   3   5       70.84       82.83      5.00 o
   8   3   5       58.12       61.07      5.65 o
   9   3   5       18.59       26.01      6.04 o
 -13   4   5        3.44       10.82      6.59 o
 -12   4   5      228.23      227.40      7.95 o
 -11   4   5       33.27       27.65      5.26 o
 -10   4   5        0.14       -7.54      3.77 o
  -9   4   5      202.59      175.64      4.55 o
  -8   4   5        4.02       -5.81      2.90 o
  -7   4   5      131.48      109.27      3.36 o
  -6   4   5     2057.26     2033.16     14.68 o
  -5   4   5      323.48      315.05      3.87 o
  -4   4   5     9493.25     9620.94     60.20 o
  -3   4   5      795.40      868.14      6.61 o
  -2   4   5     5647.00     6015.57     35.74 o
  -1   4   5       46.78       68.16      1.81 o
   0   4   5     3203.96     3291.15     20.74 o
   1   4   5        8.25       20.70      1.72 o
   2   4   5       63.37       75.66      2.27 o
   3   4   5        7.70       11.26      2.26 o
   4   4   5     4332.68     4244.07     30.22 o
   5   4   5       27.32       26.47      3.31 o
   6   4   5     1758.18     1761.44     15.47 o
   7   4   5      205.37      205.63      5.99 o
   8   4   5      424.31      444.06      9.80 o
   9   4   5        1.63        1.61      5.90 o
 -13   5   5       30.23       28.53      7.20 o
 -12   5   5      444.75      458.37      9.78 o
 -11   5   5        3.35       -5.67      4.80 o
 -10   5   5      249.32      258.65      6.09 o
  -9   5   5      301.33      308.63      5.53 o
  -8   5   5      187.08      184.95      5.61 o
  -7   5   5      489.07      511.90      6.52 o
  -6   5   5     1172.04     1175.44      9.01 o
  -5   5   5      229.39      215.95      3.51 o
  -4   5   5       72.99       75.29      2.37 o
  -3   5   5      439.22      453.80      4.32 o
  -2   5   5     3517.66     3443.91     21.27 o
  -1   5   5       84.03       94.27      2.00 o
   0   5   5     1335.12     1172.26      8.59 o
   1   5   5      989.24      990.76      7.64 o
   2   5   5     2557.20     2481.26     16.60 o
   3   5   5        9.57        6.60      2.08 o
   4   5   5     1935.11     1948.54     15.21 o
   5   5   5      335.67      331.16      6.65 o
   6   5   5      286.60      297.96      6.76 o
   7   5   5        4.30        2.03      4.45 o
   8   5   5       27.44       19.03      5.30 o
   9   5   5       14.91       13.99      6.18 o
 -13   6   5        2.91       -8.35      7.20 o
 -12   6   5       38.25       22.74      6.79 o
 -11   6   5       42.41       36.98      5.15 o
 -10   6   5       50.56       52.58      4.53 o
  -9   6   5      316.81      341.53      5.86 o
  -8   6   5     1557.60     1491.01     12.82 o
  -7   6   5      236.19      249.10      4.23 o
  -6   6   5      753.28      692.84      7.25 o
  -5   6   5      362.47      343.29      4.12 o
  -4   6   5      833.67      758.43      6.36 o
  -3   6   5        3.08        3.50      1.59 o
  -2   6   5     3336.22     3137.94     19.52 o
  -1   6   5      719.92      744.07      5.87 o
   0   6   5       11.90        8.24      1.68 o
   1   6   5      194.64      192.73      3.13 o
   2   6   5     1567.10     1596.21     11.55 o
   3   6   5        9.15        4.53      2.27 o
   4   6   5      295.95      285.21      5.04 o
   5   6   5      133.86      142.06      4.45 o
   6   6   5      797.95      833.26      9.46 o
   7   6   5       34.14       27.97      4.68 o
   8   6   5       30.51       28.86      5.46 o
   9   6   5        7.58        7.85      6.17 o
 -12   7   5        4.85        4.80      6.33 o
 -11   7   5       19.15       20.04      5.97 o
 -10   7   5      163.16      152.01      5.26 o
  -9   7   5        1.33       -0.20      3.54 o
  -8   7   5      268.80      257.13      4.92 o
  -7   7   5      169.33      169.23      4.61 o
  -6   7   5        8.36        7.73      1.92 o
  -5   7   5      479.87      486.67      6.95 o
  -4   7   5     1120.95     1269.73      9.95 o
  -3   7   5     1968.88     1998.28     14.49 o
  -2   7   5        5.41        2.96      1.50 o
  -1   7   5      183.07      175.31      2.91 o
   0   7   5     2122.09     1953.90     13.18 o
   1   7   5       44.80       50.85      2.09 o
   2   7   5       15.05        7.31      1.93 o
   3   7   5      107.37      108.66      3.06 o
   4   7   5      299.64      309.43      5.22 o
   5   7   5      371.93      383.20      6.10 o
   6   7   5      713.06      708.02      8.56 o
   7   7   5      203.91      215.84      6.06 o
   8   7   5      100.63      133.83      6.14 o
 -12   8   5       16.07        9.84      6.25 o
 -11   8   5       93.79      119.98      7.98 o
 -10   8   5        5.38        0.91      4.55 o
  -9   8   5       77.31       94.61      4.29 o
  -8   8   5      590.10      585.65      7.34 o
  -7   8   5      602.86      600.42      8.56 o
  -6   8   5      671.96      641.92      8.60 o
  -5   8   5      157.28      168.94      2.92 o
  -4   8   5      999.53      986.89      7.94 o
  -3   8   5     2338.25     2364.00     16.85 o
  -2   8   5       65.37       54.72      1.89 o
  -1   8   5      904.27      915.93      6.84 o
   0   8   5      113.49      104.86      2.45 o
   1   8   5     1867.23     1864.90     12.83 o
   2   8   5      120.13      122.11      2.79 o
   3   8   5     1615.80     1549.17     12.42 o
   4   8   5      369.43      390.16      7.03 o
   5   8   5        4.34       20.35      4.07 o
   6   8   5       43.62       49.10      4.46 o
   7   8   5       26.02       34.90      4.90 o
   8   8   5       35.26       29.41      5.87 o
 -12   9   5       67.86       51.26      6.48 o
 -11   9   5        4.09       -1.71      5.22 o
 -10   9   5        5.86        6.99      4.45 o
  -9   9   5       95.46       80.69      4.28 o
  -8   9   5      128.57      160.89      5.53 o
  -7   9   5      349.51      332.00      4.89 o
  -6   9   5      366.39      362.87      4.46 o
  -5   9   5     2092.34     2083.79     14.59 o
  -4   9   5       86.20       98.68      2.32 o
  -3   9   5      485.90      435.55      4.65 o
  -2   9   5        1.64       -0.75      1.55 o
  -1   9   5      157.30      131.88      2.44 o
   0   9   5      643.57      628.48      5.51 o
   1   9   5      411.11      378.03      4.43 o
   2   9   5       13.27       13.17      2.48 o
   3   9   5      693.10      707.03      6.95 o
   4   9   5      200.29      207.77      4.72 o
   5   9   5     1623.61     1638.34     15.03 o
   6   9   5        7.12        8.99      4.25 o
   7   9   5      260.60      255.20      7.79 o
   8   9   5       15.07        4.55      6.30 o
 -12  10   5       12.07        6.49      6.00 o
 -11  10   5       62.07       60.44      5.36 o
 -10  10   5       41.36       31.88      4.52 o
  -9  10   5      871.54      893.14     10.25 o
  -8  10   5        3.60       -3.48      3.76 o
  -7  10   5      142.47      152.85      5.23 o
  -6  10   5      193.60      189.96      3.94 o
  -5  10   5      135.63      138.79      3.45 o
  -4  10   5      278.54      283.24      3.94 o
  -3  10   5      111.76      122.77      2.76 o
  -2  10   5      151.56      168.74      2.70 o
  -1  10   5     2987.12     2973.14     20.73 o
   0  10   5      719.20      737.15      6.34 o
   1  10   5     3207.87     3189.06     22.27 o
   2  10   5      162.47      157.00      3.89 o
   3  10   5       54.00       49.70      3.35 o
   4  10   5        6.65        8.32      3.49 o
   5  10   5       16.47       13.16      4.07 o
   6  10   5       60.94       72.05      4.84 o
   7  10   5        1.15       -0.39      5.05 o
   8  10   5        2.51        9.04      6.06 o
 -11  11   5       51.08       38.72      5.76 o
 -10  11   5        0.72       -0.71      4.81 o
  -9  11   5      111.04      108.54      5.03 o
  -8  11   5      102.75      113.95      4.68 o
  -7  11   5      245.56      248.10      5.07 o
  -6  11   5      269.40      284.77      5.18 o
  -5  11   5      607.29      603.01      6.80 o
  -4  11   5        4.49        3.15      2.12 o
  -3  11   5     1477.55     1513.60     12.07 o
  -2  11   5      124.62      114.47      2.56 o
  -1  11   5      872.18      830.76      6.80 o
   0  11   5      311.46      304.46      4.30 o
   1  11   5        3.29        7.00      2.67 o
   2  11   5      457.54      448.62      5.99 o
   3  11   5       47.41       53.59      3.43 o
   4  11   5       22.53       10.40      3.56 o
   5  11   5       45.87       62.84      4.77 o
   6  11   5      101.79      122.05      5.56 o
   7  11   5      168.39      188.78      6.46 o
 -11  12   5       31.05       11.31      5.45 o
 -10  12   5       22.88       17.98      4.93 o
  -9  12   5      160.13      151.37      5.36 o
  -8  12   5      119.02       95.00      4.62 o
  -7  12   5       55.80       67.87      3.79 o
  -6  12   5      274.76      259.44      6.03 o
  -5  12   5      146.66      124.79      4.14 o
  -4  12   5      336.96      332.33      5.31 o
  -3  12   5      110.32      116.36      3.26 o
  -2  12   5      474.07      499.02      5.41 o
  -1  12   5       90.32       85.79      2.57 o
   0  12   5      283.27      263.78      4.51 o
   1  12   5        3.11        0.35      2.77 o
   2  12   5      196.02      154.87      4.03 o
   3  12   5       48.86       53.63      3.88 o
   4  12   5      187.87      198.71      6.06 o
   5  12   5        1.73        4.02      4.63 o
   6  12   5       96.77      100.12      5.72 o
   7  12   5        9.04       10.54      5.61 o
 -10  13   5      235.51      240.60      7.41 o
  -9  13   5       61.98       61.86      4.98 o
  -8  13   5      127.68      136.35      5.11 o
  -7  13   5      121.80      111.28      4.41 o
  -6  13   5      128.03      123.99      7.49 o
  -5  13   5       80.02       94.96      4.41 o
  -4  13   5      108.32       98.03      3.87 o
  -3  13   5      131.85      138.23      4.15 o
  -2  13   5      544.26      535.78      8.25 o
  -1  13   5      173.00      190.53      4.23 o
   0  13   5     1158.98     1169.00     11.24 o
   1  13   5      216.15      208.34      4.44 o
   2  13   5      161.87      151.04      4.39 o
   3  13   5        0.03       -0.37      3.58 o
   4  13   5        4.48       -1.09      4.13 o
   5  13   5      143.74      173.37      5.75 o
   6  13   5        8.39        7.16      4.97 o
   7  13   5        1.05        3.31      5.58 o
 -10  14   5        2.37        1.29      5.29 o
  -9  14   5       45.36       29.99      4.97 o
  -8  14   5      129.87      112.93      6.30 o
  -7  14   5       16.10        5.71      4.59 o
  -6  14   5      233.12      208.05      5.65 o
  -5  14   5        0.08       -6.82      3.41 o
  -4  14   5       75.11       70.29      3.87 o
  -3  14   5       62.98       65.94      3.64 o
  -2  14   5      319.55      307.73      5.86 o
  -1  14   5      990.42      925.63      9.72 o
   0  14   5        0.54        5.81      2.98 o
   1  14   5        9.78        4.67      3.46 o
   2  14   5        3.20        7.49      3.69 o
   3  14   5      139.45      146.00      6.08 o
   4  14   5        8.41       22.78      5.01 o
   5  14   5        7.10       12.00      4.80 o
   6  14   5       19.66       26.53      5.85 o
  -9  15   5       40.74       50.49      5.78 o
  -8  15   5      121.67      136.35      6.02 o
  -7  15   5        7.07        3.47      4.78 o
  -6  15   5        0.26        0.75      4.04 o
  -5  15   5       54.31       49.04      3.95 o
  -4  15   5      149.52      137.95      4.74 o
  -3  15   5        0.78        1.07      3.76 o
  -2  15   5      154.11      184.64      4.98 o
  -1  15   5       72.00       50.98      3.74 o
   0  15   5      101.21      136.48      4.31 o
   1  15   5      149.16      139.95      5.94 o
   2  15   5        9.22        7.61      4.09 o
   3  15   5        7.90        9.63      4.72 o
   4  15   5       35.85       41.14      5.66 o
   5  15   5       68.60       56.65      5.92 o
  -9  16   5        0.20        0.32      5.65 o
  -8  16   5        2.02       -6.97      5.41 o
  -7  16   5       40.51       27.51      5.03 o
  -6  16   5        2.31       -1.36      4.87 o
  -5  16   5       65.54       51.94      4.70 o
  -4  16   5        2.73        7.78      4.19 o
  -3  16   5      424.05      415.33     10.05 o
  -2  16   5      182.43      173.71      4.76 o
  -1  16   5        0.56        0.30      3.63 o
   0  16   5      129.25      131.87      5.72 o
   1  16   5        0.83        2.24      5.06 o
   2  16   5       13.28       20.09      4.87 o
   3  16   5        0.89       -2.68      4.80 o
   4  16   5       26.24       33.16      5.71 o
   5  16   5       55.38       68.38      6.88 o
  -8  17   5        4.76        5.23      5.53 o
  -7  17   5        0.36        0.39      6.02 o
  -6  17   5      181.51      212.48      8.46 o
  -5  17   5        6.97        7.30      5.50 o
  -4  17   5        0.28        0.89      4.46 o
  -3  17   5       10.32        8.49      3.50 o
  -2  17   5       21.79       35.50      4.45 o
  -1  17   5      119.22      126.77      5.26 o
   0  17   5       18.61        7.66      4.56 o
   1  17   5        0.57       -2.62      4.28 o
   2  17   5        5.27       16.11      4.72 o
   3  17   5        4.12        4.14      5.26 o
   4  17   5       39.44       50.46      6.82 o
  -7  18   5       22.59       31.30      6.46 o
  -6  18   5        0.52       -9.35      6.59 o
  -5  18   5        6.75       16.91      5.05 o
  -4  18   5       63.43       64.38      5.12 o
  -3  18   5        0.79        2.74      4.44 o
  -2  18   5        0.10       -2.36      4.32 o
  -1  18   5      342.51      353.91      8.67 o
   0  18   5        2.09        5.26      4.65 o
   1  18   5       26.11       36.57      5.52 o
   2  18   5        0.08        0.52      5.22 o
   3  18   5       11.37        9.13      5.99 o
  -6  19   5       37.99       44.87      7.77 o
  -5  19   5       33.51       31.06      6.24 o
  -4  19   5      100.68      111.36      7.06 o
  -3  19   5       29.30       25.49      5.53 o
  -2  19   5       31.71       32.10      5.05 o
  -1  19   5        8.88       -1.50      5.26 o
   0  19   5       18.73       23.59      5.39 o
   1  19   5       46.89       60.57      6.02 o
   2  19   5        2.12        5.85      5.95 o
  -4  20   5       10.32       15.46      5.76 o
  -3  20   5        0.03        3.40      7.38 o
  -2  20   5       20.21       10.16      5.52 o
  -1  20   5        2.00        4.02      5.90 o
   0  20   5        0.26       -1.95      5.43 o
 -12   0   6      143.07      142.00      9.37 o
 -10   0   6      196.87      177.76      9.47 o
  -8   0   6       36.65       29.01      4.02 o
  -6   0   6     1481.90     1422.75     14.68 o
  -4   0   6     8697.11     8630.86     69.97 o
  -2   0   6    12553.53    13025.26    112.25 o
   0   0   6     9456.41     9894.54     89.27 o
   2   0   6      401.42      377.89     10.74 o
   4   0   6     1055.51     1007.84     13.19 o
   6   0   6       34.23       33.82      6.28 o
   8   0   6      269.29      280.26     11.15 o
 -13   1   6       12.04       14.93      6.31 o
 -12   1   6       76.49       65.39      5.94 o
 -11   1   6        0.72       -1.36      4.69 o
 -10   1   6      820.39      744.23      9.48 o
  -9   1   6       28.48       31.86      3.11 o
  -8   1   6     1723.67     1686.11     14.01 o
  -7   1   6       42.52       66.17      3.00 o
  -6   1   6     1552.98     1570.53     11.53 o
  -5   1   6     1929.96     1975.98     13.27 o
  -4   1   6      942.49      986.12      7.10 o
  -3   1   6     3442.85     3519.85     21.20 o
  -2   1   6      248.59      309.27      3.53 o
  -1   1   6     1445.76     1528.34     10.55 o
   0   1   6     1787.37     1647.51     11.57 o
   1   1   6      222.77      227.69      3.42 o
   2   1   6     4442.26     4316.81     29.82 o
   3   1   6       85.95      101.15      3.21 o
   4   1   6     2675.60     2695.04     20.38 o
   5   1   6      106.71      112.86      4.31 o
   6   1   6      476.49      493.55      7.81 o
   7   1   6       14.92        8.92      5.00 o
   8   1   6       19.03       19.65      5.75 o
 -13   2   6        0.29      -10.13      6.34 o
 -12   2   6      225.45      222.36      7.07 o
 -11   2   6      289.75      284.21      6.93 o
 -10   2   6       45.28       35.88      4.11 o
  -9   2   6      764.78      748.62      8.40 o
  -8   2   6       46.92       50.74      3.01 o
  -7   2   6      703.47      753.05      7.41 o
  -6   2   6      827.15      826.33      6.95 o
  -5   2   6     1817.60     1785.57     12.18 o
  -4   2   6     4234.67     4114.43     24.76 o
  -3   2   6       92.27       88.27      2.98 o
  -2   2   6     5417.04     5228.09     31.97 o
  -1   2   6     5763.57     5611.93     35.58 o
   0   2   6       96.90       95.05      2.17 o
   1   2   6     1084.24     1032.82      8.45 o
   2   2   6        0.39        4.57      2.35 o
   3   2   6     1489.89     1467.72     11.80 o
   4   2   6       10.28        7.82      3.23 o
   5   2   6     1091.23     1119.42     10.86 o
   6   2   6      418.59      416.50      7.27 o
   7   2   6       16.79       24.77      5.17 o
   8   2   6      236.84      249.75      7.53 o
 -13   3   6        4.11        4.98      6.66 o
 -12   3   6        7.95       -4.59      5.53 o
 -11   3   6      191.38      176.51      6.26 o
 -10   3   6      353.61      338.87      7.26 o
  -9   3   6       79.41       75.15      3.86 o
  -8   3   6      731.23      689.26      8.09 o
  -7   3   6     1194.55     1210.94     10.15 o
  -6   3   6      606.59      545.71      5.70 o
  -5   3   6     3575.73     3625.44     23.38 o
  -4   3   6       29.15       27.29      1.93 o
  -3   3   6     1141.85     1152.21      8.19 o
  -2   3   6     5895.17     5990.00     37.05 o
  -1   3   6     6691.84     6865.50     43.23 o
   0   3   6     3080.63     3047.65     18.88 o
   1   3   6      411.20      445.32      4.80 o
   2   3   6      344.29      330.46      5.68 o
   3   3   6      395.12      362.65      5.12 o
   4   3   6       28.17       27.74      3.40 o
   5   3   6      416.49      404.11      7.11 o
   6   3   6       89.38       94.77      4.94 o
   7   3   6       52.57       58.74      5.69 o
   8   3   6       36.02       24.32      5.93 o
 -13   4   6       13.07        9.97      6.57 o
 -12   4   6       79.46       41.96      6.47 o
 -11   4   6      183.29      176.41      6.31 o
 -10   4   6       19.28       19.37      4.07 o
  -9   4   6     1109.62     1100.73     10.94 o
  -8   4   6      161.86      148.49      4.14 o
  -7   4   6     2181.89     2203.99     16.14 o
  -6   4   6       59.72       73.80      2.69 o
  -5   4   6       69.07       76.70      2.70 o
  -4   4   6        5.16        3.07      1.85 o
  -3   4   6        6.12        7.96      1.73 o
  -2   4   6      704.39      641.99      5.64 o
  -1   4   6       79.61       75.21      2.19 o
   0   4   6      137.56      134.01      2.53 o
   1   4   6     3861.63     3668.65     23.37 o
   2   4   6       20.52       18.22      2.23 o
   3   4   6     1425.08     1381.95     11.87 o
   4   4   6       21.92       20.44      3.26 o
   5   4   6      107.07      116.75      5.10 o
   6   4   6      147.12      154.73      5.46 o
   7   4   6        4.89        4.51      5.01 o
   8   4   6      115.90      127.47      6.73 o
 -13   5   6       87.09       73.91      7.69 o
 -12   5   6        2.26       -5.70      6.05 o
 -11   5   6      169.01      160.03      6.27 o
 -10   5   6        8.66       -0.87      4.09 o
  -9   5   6      541.55      515.14      8.57 o
  -8   5   6        6.50        3.49      3.15 o
  -7   5   6      174.84      173.55      3.53 o
  -6   5   6       36.51       52.46      2.58 o
  -5   5   6     3969.84     3921.40     26.10 o
  -4   5   6      891.18      949.61      7.55 o
  -3   5   6     3959.63     3848.22     24.41 o
  -2   5   6      826.74      852.67      6.77 o
  -1   5   6     1293.39     1286.55      9.30 o
   0   5   6       57.01       50.91      2.12 o
   1   5   6      854.08      925.97      7.30 o
   2   5   6       21.53       13.17      2.16 o
   3   5   6       71.98       71.74      3.23 o
   4   5   6      292.81      310.60      6.61 o
   5   5   6      254.98      244.98      5.51 o
   6   5   6      141.33      137.81      5.40 o
   7   5   6      370.09      365.74      7.75 o
   8   5   6       49.65       48.63      6.32 o
 -13   6   6        2.12       12.27      7.09 o
 -12   6   6        3.25      -12.58      6.29 o
 -11   6   6      301.48      288.40      7.62 o
 -10   6   6        2.00       -3.19      4.16 o
  -9   6   6      533.89      508.49      8.10 o
  -8   6   6      792.94      743.88      7.96 o
  -7   6   6     1632.16     1556.64     12.14 o
  -6   6   6      151.78      173.70      3.77 o
  -5   6   6     1432.15     1377.05     10.44 o
  -4   6   6      139.64      140.18      2.84 o
  -3   6   6      400.22      434.34      4.96 o
  -2   6   6      517.54      523.46      4.96 o
  -1   6   6     2111.98     2152.12     14.21 o
   0   6   6       50.50       69.11      2.54 o
   1   6   6      867.91      830.99      7.08 o
   2   6   6        4.04        3.18      2.32 o
   3   6   6     1319.52     1290.98     11.03 o
   4   6   6      109.42      108.90      3.99 o
   5   6   6      153.11      161.97      5.14 o
   6   6   6      142.37      142.97      5.34 o
   7   6   6        2.82       -0.35      5.28 o
   8   6   6       15.31       11.30      6.18 o
 -12   7   6       71.84       75.98      6.77 o
 -11   7   6      208.63      215.04      6.71 o
 -10   7   6      111.26      124.92      5.19 o
  -9   7   6        1.97        0.43      3.65 o
  -8   7   6       26.80       34.72      3.61 o
  -7   7   6       42.67       43.16      2.92 o
  -6   7   6      426.94      438.77      5.26 o
  -5   7   6      947.15      894.44      7.70 o
  -4   7   6       71.66       72.18      2.53 o
  -3   7   6     3125.15     2990.34     19.30 o
  -2   7   6      146.63      139.78      2.78 o
  -1   7   6      602.13      563.44      5.22 o
   0   7   6      598.13      599.96      5.92 o
   1   7   6      123.65      128.86      2.98 o
   2   7   6     1390.68     1352.75     10.45 o
   3   7   6       23.79       18.06      3.08 o
   4   7   6      336.71      343.66      5.86 o
   5   7   6      882.73      896.48      9.65 o
   6   7   6      114.01      113.45      6.01 o
   7   7   6      242.72      249.34      7.04 o
   8   7   6        0.16        1.25      5.94 o
 -12   8   6       38.39       41.72      6.31 o
 -11   8   6        5.02       10.67      4.97 o
 -10   8   6       53.75       52.11      4.69 o
  -9   8   6      189.56      175.12      5.17 o
  -8   8   6       51.17       62.40      3.86 o
  -7   8   6        8.27        2.88      2.99 o
  -6   8   6      880.65      846.82      8.35 o
  -5   8   6        6.36        3.11      2.25 o
  -4   8   6     1810.56     1827.61     14.03 o
  -3   8   6      654.62      660.73      5.88 o
  -2   8   6     2280.91     2242.98     15.48 o
  -1   8   6        1.59        1.12      2.01 o
   0   8   6     1530.63     1487.72     11.21 o
   1   8   6      827.76      828.69      7.41 o
   2   8   6        9.21       13.36      2.53 o
   3   8   6      361.98      337.90      5.37 o
   4   8   6       51.15       72.75      3.95 o
   5   8   6      148.11      137.10      4.96 o
   6   8   6       67.80       70.73      5.21 o
   7   8   6       17.06       11.44      5.27 o
 -12   9   6       11.35        2.76      5.71 o
 -11   9   6        0.20       -5.96      4.92 o
 -10   9   6      297.79      279.39      6.37 o
  -9   9   6      345.15      337.59      9.28 o
  -8   9   6     1787.24     1756.94     16.23 o
  -7   9   6       33.40       26.57      3.24 o
  -6   9   6      175.96      179.02      3.83 o
  -5   9   6      188.19      175.02      4.04 o
  -4   9   6       13.58       12.13      2.15 o
  -3   9   6      105.46      102.62      2.82 o
  -2   9   6        1.57        0.28      2.27 o
  -1   9   6       37.50       40.56      2.37 o
   0   9   6      553.89      545.56      5.91 o
   1   9   6      258.54      257.13      5.28 o
   2   9   6     1099.00     1064.69      9.54 o
   3   9   6      171.90      157.50      4.39 o
   4   9   6      169.93      161.22      4.90 o
   5   9   6      102.45      103.08      4.85 o
   6   9   6      260.65      252.08      6.60 o
   7   9   6        4.40        3.80      5.59 o
 -12  10   6      150.53      162.83      7.06 o
 -11  10   6       15.97        0.87      4.99 o
 -10  10   6        5.41        3.20      4.36 o
  -9  10   6        6.40        1.14      4.11 o
  -8  10   6       22.83       26.48      3.94 o
  -7  10   6      352.88      322.49      5.92 o
  -6  10   6        3.29        6.70      2.95 o
  -5  10   6        3.80        6.58      2.43 o
  -4  10   6     1778.99     1735.29     13.42 o
  -3  10   6       12.31       14.84      2.29 o
  -2  10   6     1523.48     1512.77     11.96 o
  -1  10   6      145.69      150.73      3.16 o
   0  10   6       51.15       58.71      2.88 o
   1  10   6       29.13       25.52      2.82 o
   2  10   6        6.83       10.62      3.03 o
   3  10   6      112.85      104.68      4.16 o
   4  10   6       10.56        4.73      3.96 o
   5  10   6       32.12       35.92      4.52 o
   6  10   6       15.68       29.18      5.48 o
   7  10   6        2.51       -3.87      5.69 o
 -11  11   6        0.77       -9.62      5.34 o
 -10  11   6      248.40      244.05      7.86 o
  -9  11   6        8.77        3.36      4.59 o
  -8  11   6       48.11       50.76      4.60 o
  -7  11   6       33.07       33.59      3.78 o
  -6  11   6      156.72      160.31      4.43 o
  -5  11   6      235.56      245.47      4.74 o
  -4  11   6      251.15      232.07      6.06 o
  -3  11   6      622.32      597.91      6.35 o
  -2  11   6       45.27       59.80      2.80 o
  -1  11   6      553.27      554.19      6.91 o
   0  11   6      361.28      381.65      5.42 o
   1  11   6       48.26       46.00      3.24 o
   2  11   6      236.53      252.52      5.14 o
   3  11   6       18.31       28.94      4.00 o
   4  11   6      453.84      436.51      7.86 o
   5  11   6       95.44      112.37      5.67 o
   6  11   6       21.30       27.51      5.77 o
   7  11   6       75.65       79.95      6.67 o
 -11  12   6       21.61       21.31      5.55 o
 -10  12   6        0.49       -2.03      5.04 o
  -9  12   6        8.69        7.71      4.52 o
  -8  12   6       55.25       51.97      4.57 o
  -7  12   6       96.17      113.70      4.41 o
  -6  12   6        1.19       -4.98      3.29 o
  -5  12   6      168.79      157.72      4.50 o
  -4  12   6       70.75       84.78      3.76 o
  -3  12   6      361.45      344.01      5.51 o
  -2  12   6      144.20      161.81      3.83 o
  -1  12   6      417.23      387.02      5.81 o
   0  12   6        3.21        0.91      3.01 o
   1  12   6      320.73      296.16      7.20 o
   2  12   6       17.02       12.02      3.43 o
   3  12   6      269.85      226.18      5.82 o
   4  12   6      103.61      107.26      5.34 o
   5  12   6      191.70      171.19      6.45 o
   6  12   6       87.88       98.44      6.12 o
 -10  13   6       30.13       27.39      5.50 o
  -9  13   6       23.91       26.22      4.89 o
  -8  13   6      157.18      145.68      5.76 o
  -7  13   6       95.82       94.49      4.44 o
  -6  13   6       43.15       39.70      4.71 o
  -5  13   6      220.48      215.24      5.60 o
  -4  13   6        0.16       -2.02      3.22 o
  -3  13   6      232.32      242.78      4.94 o
  -2  13   6       16.32       15.78      3.38 o
  -1  13   6        3.11        3.50      3.20 o
   0  13   6       16.79       26.86      3.44 o
   1  13   6        5.46        4.30      3.55 o
   2  13   6      183.84      215.08      5.85 o
   3  13   6       45.60       66.02      4.91 o
   4  13   6       14.77        9.45      4.75 o
   5  13   6        5.66       -5.32      5.20 o
   6  13   6       22.64        9.90      5.60 o
 -10  14   6       11.56       11.81      5.52 o
  -9  14   6       60.05       71.55      5.38 o
  -8  14   6        2.76       -3.55      5.39 o
  -7  14   6       54.25       62.85      5.07 o
  -6  14   6       51.04       47.51      5.05 o
  -5  14   6      476.63      469.52      8.03 o
  -4  14   6       92.76       78.55      4.32 o
  -3  14   6       19.68       15.57      3.28 o
  -2  14   6       82.65      104.98      4.68 o
  -1  14   6       35.98       37.72      4.04 o
   0  14   6       82.81       83.26      4.17 o
   1  14   6      111.79      121.16      4.78 o
   2  14   6      124.21      118.62      5.04 o
   3  14   6      250.71      240.53      6.49 o
   4  14   6       17.72       22.13      5.15 o
   5  14   6       35.69       32.07      5.95 o
  -9  15   6       46.40       37.16      5.93 o
  -8  15   6       55.14       62.39      5.98 o
  -7  15   6       97.91       95.53      5.55 o
  -6  15   6       93.71      100.50      8.72 o
  -5  15   6        2.93        7.93      4.79 o
  -4  15   6       31.12       30.84      4.19 o
  -3  15   6       60.65       61.08      4.48 o
  -2  15   6        1.97        2.10      3.82 o
  -1  15   6        3.65       -0.58      3.86 o
   0  15   6        1.62        3.18      3.94 o
   1  15   6       34.36       39.53      4.42 o
   2  15   6       35.23       24.01      4.52 o
   3  15   6       41.96       26.60      4.93 o
   4  15   6       14.14       10.50      5.86 o
   5  15   6       52.11       71.89      7.17 o
  -9  16   6       16.63       14.58      6.14 o
  -8  16   6        0.10       -2.61      5.84 o
  -7  16   6       16.42       16.95      5.46 o
  -6  16   6      187.82      183.94      6.76 o
  -5  16   6        3.50        0.60      5.29 o
  -4  16   6       22.25       23.31      4.52 o
  -3  16   6        2.36        9.34      4.27 o
  -2  16   6        6.52        5.41      4.36 o
  -1  16   6      116.30      131.49      4.88 o
   0  16   6        3.43        2.14      4.11 o
   1  16   6       41.10       61.26      5.19 o
   2  16   6       38.60       38.30      5.21 o
   3  16   6       23.15       22.66      5.50 o
   4  16   6        0.41       -4.44      5.74 o
  -8  17   6       18.45       16.15      6.52 o
  -7  17   6       89.06       95.99      6.29 o
  -6  17   6      152.43      152.28     10.14 o
  -5  17   6       84.47      100.86      6.44 o
  -4  17   6        4.70        5.10      4.55 o
  -3  17   6       24.42       16.10      5.09 o
  -2  17   6       16.69       21.43      4.63 o
  -1  17   6       10.30       12.33      5.56 o
   0  17   6        5.36        4.36      4.81 o
   1  17   6      121.22      123.11      5.92 o
   2  17   6      117.46      112.32      6.32 o
   3  17   6       38.58       52.32      5.93 o
  -7  18   6        1.35       -4.89      6.34 o
  -6  18   6        9.58        8.18      7.10 o
  -5  18   6        0.04        4.17      6.57 o
  -4  18   6       99.08      110.24      5.81 o
  -3  18   6        4.62        0.34      4.47 o
  -2  18   6       15.08       18.75      5.15 o
  -1  18   6        3.39       -0.24      4.88 o
   0  18   6        2.29       -0.62      5.37 o
   1  18   6        0.50        9.12      5.39 o
   2  18   6        0.00        3.14      6.14 o
  -5  19   6       18.33       37.34      6.18 o
  -4  19   6       93.28       96.08      7.24 o
  -3  19   6        5.09       -0.34      5.62 o
  -2  19   6        8.02       -1.26      5.13 o
  -1  19   6        0.63       -5.63      5.69 o
   0  19   6       65.24       57.00      6.54 o
 -13   0   7        0.31       11.29     11.12 o
 -11   0   7        1.50       -9.55      6.68 o
  -9   0   7     1570.12     1538.73     20.20 o
  -7   0   7     2550.40     2612.60     25.01 o
  -5   0   7      631.87      596.80      8.20 o
  -3   0   7      791.67      785.73     11.78 o
  -1   0   7     1172.52     1168.38     12.95 o
   1   0   7     1273.22     1213.07     15.48 o
   3   0   7      193.62      192.40      6.21 o
   5   0   7      426.37      441.84     13.19 o
   7   0   7      186.09      235.78     15.22 o
 -13   1   7      186.74      189.16      7.59 o
 -12   1   7       15.65        6.92      5.58 o
 -11   1   7      200.10      184.90      6.20 o
 -10   1   7      160.59      165.38      5.41 o
  -9   1   7      167.14      157.93      4.44 o
  -8   1   7      290.95      315.94      5.32 o
  -7   1   7        4.42       10.41      2.44 o
  -6   1   7     1216.55     1256.65      9.29 o
  -5   1   7      300.99      268.50      3.99 o
  -4   1   7       31.69       35.81      2.05 o
  -3   1   7     1855.15     1761.65     12.22 o
  -2   1   7       18.91       18.66      2.00 o
  -1   1   7     3358.30     3272.25     22.11 o
   0   1   7       22.12       27.66      2.13 o
   1   1   7     2612.62     2627.17     17.94 o
   2   1   7       34.01       34.78      3.04 o
   3   1   7      350.40      391.31      5.82 o
   4   1   7       15.09       12.88      3.60 o
   5   1   7      218.53      203.68      5.61 o
   6   1   7       56.01       54.57      5.29 o
   7   1   7      374.10      372.20      8.48 o
   8   1   7        7.80       17.73      6.50 o
 -13   2   7        3.08       -5.19      6.49 o
 -12   2   7       61.29       63.67      5.80 o
 -11   2   7      281.84      267.65      6.91 o
 -10   2   7        8.50       14.93      4.15 o
  -9   2   7      391.99      393.81      6.53 o
  -8   2   7      280.93      280.53      5.32 o
  -7   2   7     2968.91     3037.57     21.06 o
  -6   2   7       43.94       41.97      2.22 o
  -5   2   7     4916.62     4769.87     29.24 o
  -4   2   7      415.15      400.42      4.31 o
  -3   2   7      271.00      264.62      3.70 o
  -2   2   7       58.62       62.86      2.31 o
  -1   2   7      836.81      864.28      6.89 o
   0   2   7     1828.45     1789.98     12.44 o
   1   2   7      355.46      327.63      5.44 o
   2   2   7     1974.52     1999.14     15.71 o
   3   2   7     1870.06     1800.02     14.98 o
   4   2   7        0.46       -2.04      3.59 o
   5   2   7      162.18      168.87      5.56 o
   6   2   7        6.62        9.85      4.92 o
   7   2   7        3.08        6.62      5.55 o
 -13   3   7       38.32       37.29      6.91 o
 -12   3   7        0.06       -0.71      5.50 o
 -11   3   7       29.66       20.77      5.00 o
 -10   3   7      617.20      628.97      8.37 o
  -9   3   7        1.88        3.20      3.67 o
  -8   3   7     1759.26     1801.59     14.63 o
  -7   3   7       32.49       37.51      2.77 o
  -6   3   7      439.61      429.66      5.12 o
  -5   3   7      540.31      530.05      7.39 o
  -4   3   7     1822.61     1784.19     12.70 o
  -3   3   7      528.64      460.83      4.91 o
  -2   3   7       81.20       81.82      2.46 o
  -1   3   7      429.42      397.77      4.64 o
   0   3   7      858.32      811.31      7.01 o
   1   3   7      669.64      640.31      6.18 o
   2   3   7      503.89      480.83      6.19 o
   3   3   7       70.81       74.04      3.78 o
   4   3   7       64.87       70.03      4.39 o
   5   3   7        4.98        4.29      4.22 o
   6   3   7      370.04      417.32      8.14 o
   7   3   7        1.84        1.11      5.60 o
 -13   4   7        4.33       -1.99      6.72 o
 -12   4   7      206.99      228.04      7.76 o
 -11   4   7        0.50       -8.02      4.97 o
 -10   4   7      311.76      303.78      6.55 o
  -9   4   7       43.48       36.42      3.90 o
  -8   4   7      180.21      197.18      4.55 o
  -7   4   7      478.40      440.10      7.43 o
  -6   4   7      759.83      775.47      8.26 o
  -5   4   7      286.68      252.24      3.80 o
  -4   4   7      557.01      532.46      5.46 o
  -3   4   7       12.82       12.27      2.11 o
  -2   4   7     2592.22     2491.19     16.86 o
  -1   4   7       56.11       59.82      2.37 o
   0   4   7     1689.65     1666.12     11.48 o
   1   4   7       65.83       52.44      2.69 o
   2   4   7      545.96      572.90      6.32 o
   3   4   7      412.07      390.27      5.95 o
   4   4   7       52.10       44.73      4.09 o
   5   4   7      284.14      276.21      6.31 o
   6   4   7      583.45      595.64      9.36 o
   7   4   7        4.49       -3.23      5.60 o
 -13   5   7        2.44       -9.65      7.00 o
 -12   5   7       10.82        0.08      6.06 o
 -11   5   7       32.24       36.27      5.50 o
 -10   5   7      413.95      408.68      9.07 o
  -9   5   7      134.46      141.60      4.47 o
  -8   5   7      822.85      814.86      8.34 o
  -7   5   7      390.77      404.84      5.60 o
  -6   5   7     2193.45     2141.61     17.94 o
  -5   5   7     1237.35     1282.62     10.14 o
  -4   5   7     1701.04     1681.09     12.12 o
  -3   5   7      722.05      754.96      6.92 o
  -2   5   7       35.25       34.34      2.33 o
  -1   5   7      146.69      170.45      3.26 o
   0   5   7     3046.63     3061.44     20.74 o
   1   5   7      332.24      329.59      5.36 o
   2   5   7     2083.85     2041.86     15.58 o
   3   5   7       71.89       80.59      3.95 o
   4   5   7      926.10      896.99      9.58 o
   5   5   7      326.48      313.63      6.43 o
   6   5   7       54.12       73.48      5.63 o
   7   5   7       26.43       18.40      5.80 o
 -12   6   7       40.12       30.07      7.56 o
 -11   6   7       85.41       84.66      5.72 o
 -10   6   7      178.80      169.85      5.52 o
  -9   6   7      275.31      303.51      6.00 o
  -8   6   7       73.21       74.18      3.63 o
  -7   6   7      606.64      635.77      6.98 o
  -6   6   7      334.17      341.38      5.03 o
  -5   6   7      825.76      853.75      7.59 o
  -4   6   7      472.55      453.02      5.40 o
  -3   6   7       26.26       27.65      2.26 o
  -2   6   7      972.07      934.06      7.79 o
  -1   6   7       33.50       30.59      2.39 o
   0   6   7     1761.17     1709.50     12.86 o
   1   6   7      199.86      196.33      4.34 o
   2   6   7      215.97      212.89      4.30 o
   3   6   7      454.45      438.87      6.44 o
   4   6   7       28.28       24.14      4.02 o
   5   6   7      102.68      108.31      5.08 o
   6   6   7       22.17       19.98      4.93 o
   7   6   7       10.05       16.62      5.70 o
 -12   7   7       12.82        8.98      5.98 o
 -11   7   7      175.30      194.48      6.33 o
 -10   7   7      152.56      141.22      5.90 o
  -9   7   7      228.96      229.20      5.51 o
  -8   7   7     1263.42     1176.96     14.82 o
  -7   7   7      419.62      417.34      7.46 o
  -6   7   7     1480.20     1388.67     11.46 o
  -5   7   7      389.42      392.46      6.45 o
  -4   7   7       13.46       13.19      2.29 o
  -3   7   7     1279.92     1310.67      9.84 o
  -2   7   7       61.16       60.20      2.51 o
  -1   7   7     1104.23     1067.57      9.08 o
   0   7   7       14.33       11.19      2.49 o
   1   7   7      165.99      173.98      3.77 o
   2   7   7      764.77      761.71      7.75 o
   3   7   7       32.61       30.96      3.62 o
   4   7   7       37.17       36.42      4.20 o
   5   7   7        2.24        5.56      4.42 o
   6   7   7        2.00        4.57      5.19 o
   7   7   7      142.87      143.92      6.94 o
 -12   8   7       89.27       86.22      6.27 o
 -11   8   7        1.37        0.00      4.94 o
 -10   8   7        8.18        2.13      4.49 o
  -9   8   7       79.13       83.05      4.82 o
  -8   8   7        2.91        8.43      3.53 o
  -7   8   7      481.80      503.41      7.91 o
  -6   8   7      345.09      348.88      5.45 o
  -5   8   7     1372.21     1381.29     12.81 o
  -4   8   7       54.07       45.89      2.65 o
  -3   8   7     1172.98     1168.86      9.47 o
  -2   8   7      159.55      151.34      3.42 o
  -1   8   7      192.14      206.19      4.02 o
   0   8   7      158.59      154.42      3.49 o
   1   8   7      413.24      422.32      5.60 o
   2   8   7      305.26      314.73      5.24 o
   3   8   7      296.82      303.08      5.90 o
   4   8   7       59.17       54.65      4.61 o
   5   8   7      362.77      371.31      7.48 o
   6   8   7        6.93        9.21      5.27 o
   7   8   7       27.18       22.01      6.27 o
 -12   9   7        9.80        1.08      5.76 o
 -11   9   7       68.88       77.22      5.54 o
 -10   9   7       12.35       13.87      4.74 o
  -9   9   7       42.37       30.78      4.88 o
  -8   9   7        4.25       -0.37      3.75 o
  -7   9   7        7.78       12.28      3.41 o
  -6   9   7      279.80      313.33      5.36 o
  -5   9   7       15.28       17.91      3.15 o
  -4   9   7        4.77        5.33      2.55 o
  -3   9   7       42.46       37.40      2.91 o
  -2   9   7        9.18        5.80      2.61 o
  -1   9   7      882.84      851.55      8.10 o
   0   9   7      247.52      226.88      4.27 o
   1   9   7      146.34      133.49      3.91 o
   2   9   7       57.83       53.99      3.63 o
   3   9   7      144.47      128.38      4.76 o
   4   9   7       81.49       76.76      5.13 o
   5   9   7       44.79       48.40      5.13 o
   6   9   7       12.91       10.67      5.57 o
 -11  10   7       10.23        4.90      5.07 o
 -10  10   7        6.19        5.71      4.68 o
  -9  10   7       97.71       88.97      4.88 o
  -8  10   7       44.58       46.40      4.05 o
  -7  10   7     1359.10     1335.86     16.69 o
  -6  10   7        1.56       -5.21      3.33 o
  -5  10   7      316.91      329.35      5.49 o
  -4  10   7      803.99      837.70      8.12 o
  -3  10   7      414.39      435.87      6.12 o
  -2  10   7        2.41        0.19      2.83 o
  -1  10   7      148.05      178.85      4.09 o
   0  10   7        0.30        0.73      2.89 o
   1  10   7      179.84      211.78      5.09 o
   2  10   7        2.45        7.57      3.58 o
   3  10   7      304.42      343.62      6.70 o
   4  10   7       62.14       64.07      4.76 o
   5  10   7       55.40       52.44      5.45 o
   6  10   7        7.94        7.79      5.73 o
 -11  11   7        3.99        4.13      5.64 o
 -10  11   7        5.69        3.52      5.05 o
  -9  11   7        0.81        5.35      4.80 o
  -8  11   7       25.65       23.88      4.36 o
  -7  11   7       14.28       16.63      3.96 o
  -6  11   7      169.09      169.30      4.45 o
  -5  11   7       67.44       78.63      3.73 o
  -4  11   7      388.86      407.48      6.70 o
  -3  11   7      260.27      261.53      4.96 o
  -2  11   7       21.35       19.79      3.23 o
  -1  11   7       29.67       36.10      3.24 o
   0  11   7       20.96       13.43      3.25 o
   1  11   7      825.30      777.10      8.60 o
   2  11   7        4.67        1.42      3.87 o
   3  11   7       58.37       46.88      4.52 o
   4  11   7       32.56       28.75      5.10 o
   5  11   7        2.40        2.67      5.69 o
   6  11   7       44.14       31.74      6.38 o
 -11  12   7       17.48       20.37      5.60 o
 -10  12   7       68.98       87.10      5.90 o
  -9  12   7        5.09        5.41      4.97 o
  -8  12   7       24.00        6.80      4.38 o
  -7  12   7       62.77       62.49      4.85 o
  -6  12   7        0.51        5.35      3.85 o
  -5  12   7       94.33      103.16      4.15 o
  -4  12   7       25.73       30.93      3.91 o
  -3  12   7       43.34       46.79      3.73 o
  -2  12   7     1529.19     1492.61     15.80 o
  -1  12   7        8.34       13.12      3.56 o
   0  12   7      327.07      282.66      5.39 o
   1  12   7        0.87        4.67      3.59 o
   2  12   7       15.46       18.17      4.10 o
   3  12   7       76.55      108.99      5.46 o
   4  12   7       44.83       44.91      5.38 o
   5  12   7      112.10      118.55      7.20 o
 -10  13   7       25.27       24.11      5.60 o
  -9  13   7        5.32        3.28      5.14 o
  -8  13   7      136.86      140.25      5.55 o
  -7  13   7        1.30       -1.96      3.84 o
  -6  13   7       89.03       99.58      4.98 o
  -5  13   7       27.46       33.06      5.45 o
  -4  13   7        1.38        5.30      4.00 o
  -3  13   7       69.59       77.58      4.50 o
  -2  13   7        0.24        4.01      3.50 o
  -1  13   7      689.27      723.04      9.18 o
   0  13   7      490.74      505.85      8.24 o
   1  13   7        9.59        8.23      4.32 o
   2  13   7      159.97      179.21      5.92 o
   3  13   7        3.27        6.96      5.07 o
   4  13   7       49.01       67.21      5.80 o
   5  13   7        5.12       -2.14      6.00 o
 -10  14   7       75.46       78.22      6.11 o
  -9  14   7        3.51       -5.96      5.58 o
  -8  14   7       64.85       62.11      7.05 o
  -7  14   7        1.54        7.01      4.98 o
  -6  14   7      140.12      153.26      6.37 o
  -5  14   7        9.22       10.71      4.89 o
  -4  14   7      410.53      412.89      7.40 o
  -3  14   7        6.01        0.89      4.06 o
  -2  14   7       46.84       43.58      4.33 o
  -1  14   7       93.39       94.90      4.63 o
   0  14   7      118.18      110.07      4.91 o
   1  14   7        0.41        5.41      4.42 o
   2  14   7       54.73       52.59      5.27 o
   3  14   7        2.43       -0.41      6.69 o
   4  14   7       22.78       35.37      6.08 o
  -9  15   7       25.18       24.77      6.49 o
  -8  15   7       13.06        9.39      5.97 o
  -7  15   7        4.06        0.12      5.50 o
  -6  15   7      117.70      131.03      7.59 o
  -5  15   7        0.44       -0.14      4.70 o
  -4  15   7       59.90       62.50      5.10 o
  -3  15   7       99.20      101.49      7.23 o
  -2  15   7       53.69       60.88      4.99 o
  -1  15   7      276.59      254.19      8.70 o
   0  15   7       26.82       20.89      4.31 o
   1  15   7        3.98        5.45      4.75 o
   2  15   7      202.62      248.49      7.51 o
   3  15   7       19.84       28.51      5.51 o
  -8  16   7        0.87        2.91      6.15 o
  -7  16   7       43.78       39.85      6.20 o
  -6  16   7       15.17       15.22      5.89 o
  -5  16   7        7.70        2.51      5.08 o
  -4  16   7        1.93        2.16      5.07 o
  -3  16   7      205.37      198.90      7.67 o
  -2  16   7       37.97       57.42      5.51 o
  -1  16   7        1.42        0.07      4.66 o
   0  16   7       26.40       29.22      5.25 o
   1  16   7       25.17       25.68      4.97 o
   2  16   7        2.00       -7.47      5.69 o
   3  16   7       23.59       19.30      6.07 o
  -7  17   7       35.92       36.78      7.17 o
  -6  17   7       26.39       37.23      6.06 o
  -5  17   7       35.67       28.32      5.30 o
  -4  17   7       99.31      111.01      6.09 o
  -3  17   7       40.74       44.45      5.49 o
  -2  17   7      202.54      185.74      6.78 o
  -1  17   7       75.89       74.15      5.62 o
   0  17   7       89.64      110.02      7.99 o
   1  17   7        2.88       -2.07      5.74 o
   2  17   7        0.32       -3.19      6.03 o
  -6  18   7        2.03       -7.95      6.30 o
  -5  18   7       10.27       15.97      5.74 o
  -4  18   7       41.94       39.69      5.61 o
  -3  18   7       19.07       25.13      5.44 o
  -2  18   7       36.16       32.79      6.26 o
  -1  18   7        5.52       -4.16      5.60 o
   0  18   7        0.09        6.87      6.01 o
  -3  19   7       25.29       21.69      8.66 o
 -12   0   8      441.63      436.63     12.71 o
 -10   0   8      352.26      363.23     10.48 o
  -8   0   8      153.90      145.42      6.43 o
  -6   0   8       95.83       74.37      4.61 o
  -4   0   8     1480.77     1460.02     15.32 o
  -2   0   8     3308.62     3163.20     30.63 o
   0   0   8       77.12       72.60      4.29 o
   2   0   8      588.16      605.71     10.15 o
   4   0   8        1.99       -0.05      6.15 o
   6   0   8        7.23       -7.61      7.63 o
 -13   1   8       56.55       63.17      6.84 o
 -12   1   8       42.74       47.32      5.93 o
 -11   1   8       69.64       67.55      5.37 o
 -10   1   8       53.41       73.69      5.11 o
  -9   1   8       39.78       45.78      3.97 o
  -8   1   8      822.80      874.78      8.92 o
  -7   1   8       36.88       35.88      3.07 o
  -6   1   8     1630.94     1583.24     11.30 o
  -5   1   8       44.90       48.59      2.38 o
  -4   1   8     2135.02     2027.05     13.83 o
  -3   1   8       96.09       96.75      2.87 o
  -2   1   8     1199.92     1192.48      9.63 o
  -1   1   8       10.43       11.20      2.53 o
   0   1   8        8.69       16.81      2.77 o
   1   1   8       13.91       13.75      2.95 o
   2   1   8      834.74      773.90      8.15 o
   3   1   8        5.40        7.04      3.71 o
   4   1   8     1168.66     1155.68     14.75 o
   5   1   8       27.52       23.08      5.18 o
   6   1   8      361.49      370.96      8.52 o
   7   1   8      107.73      101.31      7.22 o
 -13   2   8       10.66        2.85      6.57 o
 -12   2   8      126.86      131.28      6.79 o
 -11   2   8       98.64       80.72      5.40 o
 -10   2   8      901.45      900.52     10.88 o
  -9   2   8       68.79       84.85      4.12 o
  -8   2   8      837.76      848.73      8.74 o
  -7   2   8      840.98      909.30      8.01 o
  -6   2   8       35.78       37.60      2.88 o
  -5   2   8      460.83      456.55      5.13 o
  -4   2   8      222.13      216.16      3.73 o
  -3   2   8     1262.48     1259.68      9.83 o
  -2   2   8      344.45      335.05      4.52 o
  -1   2   8      272.63      305.31      4.94 o
   0   2   8     3050.47     2940.05     20.46 o
   1   2   8     2083.91     1986.65     14.69 o
   2   2   8      373.68      363.31      5.81 o
   3   2   8      825.05      792.61      9.43 o
   4   2   8       12.65       17.34      4.51 o
   5   2   8      115.84      125.95      5.96 o
   6   2   8       46.27       35.81      6.04 o
 -13   3   8      127.35      142.33      7.81 o
 -12   3   8        7.24        9.81      5.81 o
 -11   3   8      141.46      154.63      6.94 o
 -10   3   8       29.89       40.92      4.63 o
  -9   3   8      179.01      191.91      5.15 o
  -8   3   8      129.69      134.97      3.95 o
  -7   3   8      793.92      785.48      7.52 o
  -6   3   8      328.28      298.51      4.93 o
  -5   3   8       76.47       75.92      2.87 o
  -4   3   8      253.71      221.71      3.77 o
  -3   3   8     1716.64     1711.35     12.53 o
  -2   3   8      853.95      841.48      7.26 o
  -1   3   8     1000.44      975.59      8.22 o
   0   3   8       67.47       75.22      2.98 o
   1   3   8       64.14       65.28      3.26 o
   2   3   8      178.07      169.96      4.60 o
   3   3   8       76.79      108.81      4.61 o
   4   3   8      134.57      132.65      5.20 o
   5   3   8        0.33       -0.51      4.79 o
   6   3   8      171.36      185.73      7.09 o
 -13   4   8       86.77       86.57      7.36 o
 -12   4   8        7.10       19.25      7.15 o
 -11   4   8       19.03       30.40      5.51 o
 -10   4   8      115.62      101.93      4.60 o
  -9   4   8      175.15      206.84      6.85 o
  -8   4   8      176.94      174.33      4.54 o
  -7   4   8      483.26      502.56      7.24 o
  -6   4   8       16.52       14.19      2.76 o
  -5   4   8     2892.07     2850.63     19.14 o
  -4   4   8       39.67       42.62      2.69 o
  -3   4   8     2979.90     2971.31     20.51 o
  -2   4   8      344.95      327.30      4.48 o
  -1   4   8      703.30      685.87      6.59 o
   0   4   8      893.24      833.37      7.95 o
   1   4   8      150.72      150.31      4.05 o
   2   4   8       48.22       45.78      3.79 o
   3   4   8     1146.81     1131.64     12.01 o
   4   4   8       35.57       27.77      4.26 o
   5   4   8      994.39     1023.85     12.33 o
   6   4   8       26.73       26.81      5.66 o
 -12   5   8        0.07        7.65      5.63 o
 -11   5   8      269.66      291.88      7.14 o
 -10   5   8        6.90       18.72      4.43 o
  -9   5   8      907.53      891.90      9.47 o
  -8   5   8      803.46      884.38     10.00 o
  -7   5   8     1079.92     1065.36     10.09 o
  -6   5   8        2.24        4.58      2.81 o
  -5   5   8       36.04       28.30      2.85 o
  -4   5   8      495.89      452.61      5.41 o
  -3   5   8     3390.86     3295.75     22.97 o
  -2   5   8       12.43       12.45      2.59 o
  -1   5   8     2347.18     2260.31     16.15 o
   0   5   8      116.18      120.85      3.54 o
   1   5   8     1181.09     1154.85     10.41 o
   2   5   8      163.26      164.97      4.48 o
   3   5   8      479.86      499.47      7.18 o
   4   5   8      299.47      293.45      6.37 o
   5   5   8       15.95       20.63      5.03 o
   6   5   8       35.52       29.51      5.64 o
 -12   6   8        9.24        8.74      5.90 o
 -11   6   8        9.83       16.61      5.23 o
 -10   6   8      125.88      159.12      5.81 o
  -9   6   8      384.26      369.76      6.52 o
  -8   6   8      586.63      636.96      8.62 o
  -7   6   8      279.35      273.54      5.14 o
  -6   6   8        3.30        2.96      2.92 o
  -5   6   8      325.39      299.77      4.77 o
  -4   6   8        5.93       12.68      2.63 o
  -3   6   8      404.81      360.00      4.98 o
  -2   6   8      268.19      279.28      4.43 o
  -1   6   8      233.89      231.21      4.14 o
   0   6   8      491.68      482.32      6.26 o
   1   6   8      114.58      124.78      3.96 o
   2   6   8        0.83       -2.30      3.43 o
   3   6   8      233.18      243.76      5.82 o
   4   6   8       17.58       17.12      4.49 o
   5   6   8      388.31      405.92      7.71 o
   6   6   8        3.66       -0.99      5.77 o
 -12   7   8        5.50        9.13      6.10 o
 -11   7   8       94.56       88.55      5.65 o
 -10   7   8      161.66      179.74      5.92 o
  -9   7   8      326.33      296.34      6.11 o
  -8   7   8        3.70        4.92      3.76 o
  -7   7   8        4.27        5.65      3.51 o
  -6   7   8      377.20      390.81      5.90 o
  -5   7   8      247.80      247.78      4.65 o
  -4   7   8      597.13      609.02      6.72 o
  -3   7   8      189.72      191.31      4.12 o
  -2   7   8        6.36        8.22      2.73 o
  -1   7   8     1331.16     1277.03     10.79 o
   0   7   8        5.29        3.96      2.96 o
   1   7   8      252.08      224.79      5.37 o
   2   7   8        9.91       -4.68      3.53 o
   3   7   8        6.37        4.28      4.18 o
   4   7   8      274.00      292.96      6.59 o
   5   7   8       24.17       21.28      5.37 o
   6   7   8       69.49       72.69      6.30 o
 -12   8   8      100.32      118.81      6.84 o
 -11   8   8        1.33        1.65      5.08 o
 -10   8   8      224.46      236.56      6.63 o
  -9   8   8      221.73      233.08      6.10 o
  -8   8   8      185.96      188.11      5.02 o
  -7   8   8       40.66       28.37      3.76 o
  -6   8   8      145.44      154.13      5.33 o
  -5   8   8      160.57      141.34      4.43 o
  -4   8   8      655.57      686.30      7.63 o
  -3   8   8      171.91      172.35      4.02 o
  -2   8   8     1240.11     1233.95     10.47 o
  -1   8   8        7.78       15.88      3.07 o
   0   8   8      398.63      384.58      7.33 o
   1   8   8       83.09       80.51      3.93 o
   2   8   8      315.81      342.05      7.54 o
   3   8   8      133.12      129.72      5.12 o
   4   8   8        0.37        3.72      4.83 o
   5   8   8       33.64       39.21      5.53 o
 -11   9   8        0.19       -2.80      5.09 o
 -10   9   8       26.15       30.65      4.96 o
  -9   9   8      199.76      219.20      6.04 o
  -8   9   8      342.14      362.59      6.86 o
  -7   9   8        0.78       -1.40      3.66 o
  -6   9   8      255.11      263.45      5.45 o
  -5   9   8        6.51        1.47      3.17 o
  -4   9   8      543.55      522.69      6.58 o
  -3   9   8      258.93      247.24      4.73 o
  -2   9   8      188.43      203.40      4.33 o
  -1   9   8      267.69      272.41      5.07 o
   0   9   8       27.13       19.45      3.39 o
   1   9   8       61.98       50.04      3.77 o
   2   9   8      303.46      331.54      6.17 o
   3   9   8      188.69      190.72      5.90 o
   4   9   8      552.73      584.11      9.47 o
   5   9   8       15.16        5.52      5.31 o
 -11  10   8       19.19       18.39      5.44 o
 -10  10   8      404.43      424.83      9.95 o
  -9  10   8        1.04        7.69      4.42 o
  -8  10   8       96.82      116.57      4.89 o
  -7  10   8      129.35      150.02      5.72 o
  -6  10   8      149.91      149.75      5.50 o
  -5  10   8       91.20       89.77      4.18 o
  -4  10   8       75.96       88.58      3.85 o
  -3  10   8      152.67      151.96      4.45 o
  -2  10   8      484.01      503.18      6.86 o
  -1  10   8      161.15      160.16      4.48 o
   0  10   8     1125.16     1129.93     10.99 o
   1  10   8      172.77      171.04      5.04 o
   2  10   8       62.37       63.45      4.67 o
   3  10   8        0.86       -0.59      4.80 o
   4  10   8        7.44       -1.28      5.42 o
   5  10   8      139.11      137.14      7.12 o
 -11  11   8       27.36       35.31      5.94 o
 -10  11   8       10.53        9.16      5.46 o
  -9  11   8        0.68        2.48      4.98 o
  -8  11   8       24.06       29.46      4.25 o
  -7  11   8        0.42       -5.21      3.77 o
  -6  11   8      535.47      518.67     10.54 o
  -5  11   8      118.44      112.58      5.10 o
  -4  11   8      294.51      301.94      5.90 o
  -3  11   8       76.76       85.14      4.78 o
  -2  11   8      415.18      390.05      6.78 o
  -1  11   8        1.81       -0.01      3.60 o
   0  11   8       43.23       62.18      4.16 o
   1  11   8        0.95        2.99      3.97 o
   2  11   8      212.34      227.93      6.96 o
   3  11   8        0.65       -1.63      5.04 o
   4  11   8       95.24      115.12      6.56 o
 -10  12   8        3.84        7.66      5.47 o
  -9  12   8      157.73      158.20      6.21 o
  -8  12   8        6.98       15.97      4.57 o
  -7  12   8       40.37       48.63      4.56 o
  -6  12   8       14.40       10.94      4.30 o
  -5  12   8      135.59      145.91      4.45 o
  -4  12   8        9.04        9.66      4.07 o
  -3  12   8       40.95       54.77      4.41 o
  -2  12   8        4.98        7.36      4.02 o
  -1  12   8       25.07       33.44      4.35 o
   0  12   8       82.06       98.52      4.86 o
   1  12   8        1.69        7.56      4.23 o
   2  12   8       74.01       79.37      5.26 o
   3  12   8       11.46       10.60      5.66 o
   4  12   8        0.98       -4.56      5.84 o
 -10  13   8        0.01        1.12      5.80 o
  -9  13   8       62.49       72.72      5.97 o
  -8  13   8        8.28        4.57      4.53 o
  -7  13   8        4.36        6.18      4.63 o
  -6  13   8        3.30        0.31      3.97 o
  -5  13   8       17.98        9.70      4.54 o
  -4  13   8       50.94       54.66      5.01 o
  -3  13   8      346.32      342.82      7.93 o
  -2  13   8        1.79        2.58      3.99 o
  -1  13   8      246.40      244.92      6.04 o
   0  13   8      156.78      138.17      5.62 o
   1  13   8       87.81      100.47      5.66 o
   2  13   8       31.53       17.27      5.39 o
   3  13   8       17.74        9.85      6.00 o
  -9  14   8      130.75      129.54      6.63 o
  -8  14   8        0.01        0.68      5.62 o
  -7  14   8      247.29      246.00      7.81 o
  -6  14   8        6.88       10.96      5.58 o
  -5  14   8       34.32       34.19      4.82 o
  -4  14   8        0.41       -5.68      4.67 o
  -3  14   8       87.79       97.95      5.45 o
  -2  14   8        0.53       -0.45      4.20 o
  -1  14   8        2.53       -0.72      4.49 o
   0  14   8       50.71       63.54      5.51 o
   1  14   8        4.35        9.47      6.95 o
   2  14   8       20.27       15.82      5.50 o
   3  14   8       48.32       68.21      6.51 o
  -8  15   8        0.20       -6.22      5.77 o
  -7  15   8       36.85       54.44      6.35 o
  -6  15   8       33.04       39.92      5.51 o
  -5  15   8       84.15       81.93      5.84 o
  -4  15   8       25.66       28.59      5.78 o
  -3  15   8       12.05       19.03      5.24 o
  -2  15   8        3.74        9.09      5.16 o
  -1  15   8      350.60      378.54      8.68 o
   0  15   8        0.49        2.07      5.21 o
   1  15   8       54.81       48.32      5.60 o
   2  15   8        0.38       -0.96      5.61 o
  -7  16   8        0.57       -0.17      7.26 o
  -6  16   8       50.17       37.76      6.78 o
  -5  16   8        3.81        4.72      5.49 o
  -4  16   8        7.96        7.04      5.61 o
  -3  16   8        1.80       -2.26      5.52 o
  -2  16   8       12.24        4.79      5.34 o
  -1  16   8       56.78       51.95      5.60 o
   0  16   8        7.33        7.47      5.85 o
   1  16   8        2.97       13.48      5.47 o
  -6  17   8        1.24       -0.12      5.88 o
  -5  17   8        2.35       -3.40      5.78 o
  -4  17   8        4.79        6.50      5.74 o
  -3  17   8      159.17      162.13      7.14 o
  -2  17   8       77.99       94.71      6.63 o
  -1  17   8       12.15       16.68      7.26 o
   0  17   8       18.12       21.76      7.09 o
 -13   0   9       26.97       47.55      9.67 o
 -11   0   9       87.04       76.22      7.93 o
  -9   0   9       44.23       35.99      5.70 o
  -7   0   9      606.46      631.46      9.97 o
  -5   0   9     1877.14     1810.74     19.68 o
  -3   0   9      641.62      617.25      9.47 o
  -1   0   9     2122.72     2173.80     22.63 o
   1   0   9      125.47       99.60      5.44 o
   3   0   9      783.56      746.17     14.10 o
   5   0   9      235.17      224.68     10.51 o
 -13   1   9      104.23      116.33      7.23 o
 -12   1   9        0.43        2.41      5.49 o
 -11   1   9      805.88      867.00     11.97 o
 -10   1   9        6.49       20.14      4.86 o
  -9   1   9      666.74      682.65      8.45 o
  -8   1   9       51.51       66.71      3.70 o
  -7   1   9      374.33      360.01      5.99 o
  -6   1   9      294.74      291.06      5.18 o
  -5   1   9        9.65       11.09      2.97 o
  -4   1   9      374.20      378.33      5.68 o
  -3   1   9      299.44      310.84      5.30 o
  -2   1   9       93.22       98.30      3.47 o
  -1   1   9     1010.95      991.78      8.94 o
   0   1   9        0.05        2.80      3.11 o
   1   1   9     1189.91     1177.83     10.81 o
   2   1   9        3.15        7.00      3.95 o
   3   1   9      428.00      451.23      7.77 o
   4   1   9       38.81       36.35      5.38 o
   5   1   9        2.76        4.28      5.96 o
 -12   2   9      286.95      310.68      8.43 o
 -11   2   9       40.81       42.17      5.20 o
 -10   2   9      872.59      954.21     12.08 o
  -9   2   9        0.75        2.63      3.88 o
  -8   2   9      521.72      551.17      6.91 o
  -7   2   9      152.97      151.86      4.16 o
  -6   2   9      224.11      211.32      4.24 o
  -5   2   9     1263.08     1226.03     10.07 o
  -4   2   9      216.13      215.73      4.26 o
  -3   2   9     2716.26     2620.20     19.12 o
  -2   2   9     4071.33     4013.21     27.93 o
  -1   2   9      119.52      107.61      3.67 o
   0   2   9     1084.11     1084.76     10.05 o
   1   2   9       56.75       55.28      3.88 o
   2   2   9       92.14       91.13      4.69 o
   3   2   9       39.29       30.48      4.67 o
   4   2   9       36.25       37.11      5.33 o
   5   2   9      149.10      153.97      6.88 o
 -12   3   9       80.07       81.78      6.29 o
 -11   3   9      104.55      106.44      5.82 o
 -10   3   9      191.28      183.77      5.71 o
  -9   3   9      230.34      230.20      5.64 o
  -8   3   9      241.23      255.18      5.06 o
  -7   3   9       14.36        9.43      3.08 o
  -6   3   9     1113.18     1127.15      9.70 o
  -5   3   9       39.06       32.41      2.94 o
  -4   3   9      422.62      425.48      5.84 o
  -3   3   9      137.61      143.37      3.83 o
  -2   3   9      619.77      594.49      6.76 o
  -1   3   9      816.84      769.20      7.82 o
   0   3   9      212.72      216.64      4.81 o
   1   3   9       94.86       84.89      4.28 o
   2   3   9      348.77      339.86      6.52 o
   3   3   9       32.22       30.16      4.60 o
   4   3   9      572.59      530.48      8.99 o
   5   3   9       31.06       28.21      5.88 o
 -12   4   9      205.42      241.37      8.10 o
 -11   4   9       23.12       28.30      5.39 o
 -10   4   9      306.48      338.91      8.01 o
  -9   4   9       96.10       96.16      4.61 o
  -8   4   9      222.98      234.34      5.43 o
  -7   4   9       18.68       12.03      3.28 o
  -6   4   9       27.67       22.34      3.05 o
  -5   4   9      237.50      200.89      4.10 o
  -4   4   9      115.92      118.45      3.74 o
  -3   4   9      496.63      454.94      6.43 o
  -2   4   9       29.65       29.08      3.10 o
  -1   4   9      174.39      171.67      4.32 o
   0   4   9      517.96      543.66      7.71 o
   1   4   9       47.40       40.43      3.95 o
   2   4   9      546.17      564.84      8.45 o
   3   4   9        1.04       -5.62      4.38 o
   4   4   9       32.38       31.10      5.53 o
   5   4   9       47.41       49.52      5.90 o
 -12   5   9      167.45      162.00      6.92 o
 -11   5   9       13.82       29.52      5.42 o
 -10   5   9      214.08      196.10      6.21 o
  -9   5   9        0.13        0.98      4.17 o
  -8   5   9        5.06       -2.26      3.68 o
  -7   5   9        2.85        3.10      3.40 o
  -6   5   9     1763.84     1727.48     13.84 o
  -5   5   9      457.05      453.93      6.43 o
  -4   5   9     1909.43     1881.23     14.58 o
  -3   5   9       35.73       39.78      3.58 o
  -2   5   9       81.82       96.46      3.79 o
  -1   5   9      454.61      468.76      6.46 o
   0   5   9        1.17        5.25      3.48 o
   1   5   9       13.32        8.23      3.67 o
   2   5   9      135.76      139.01      5.10 o
   3   5   9       10.82        6.75      4.80 o
   4   5   9      223.22      215.98      6.63 o
   5   5   9       24.03       11.96      5.75 o
 -12   6   9       66.33       69.54      6.38 o
 -11   6   9       59.65       57.26      5.91 o
 -10   6   9      144.52      164.65      5.84 o
  -9   6   9       90.42      103.04      4.95 o
  -8   6   9      453.37      434.84      7.06 o
  -7   6   9       58.28       79.31      3.98 o
  -6   6   9       65.93       61.98      3.55 o
  -5   6   9       10.99       26.56      3.27 o
  -4   6   9       14.06       17.91      3.29 o
  -3   6   9       33.15       36.13      3.53 o
  -2   6   9      370.95      386.52      5.81 o
  -1   6   9        2.12       -2.22      3.18 o
   0   6   9      472.58      466.95      8.26 o
   1   6   9       71.18       61.19      4.29 o
   2   6   9      408.49      410.10      7.33 o
   3   6   9       29.62       32.24      5.07 o
   4   6   9      103.83      128.74      6.19 o
   5   6   9       82.85       84.29      6.79 o
 -12   7   9       64.66       48.26      6.34 o
 -11   7   9        4.21       21.32      5.95 o
 -10   7   9        2.38        8.45      4.97 o
  -9   7   9       16.99       34.42      4.27 o
  -8   7   9      437.77      452.15      8.72 o
  -7   7   9        6.33       11.38      3.72 o
  -6   7   9      393.82      378.62      7.05 o
  -5   7   9       12.55       15.46      3.34 o
  -4   7   9      974.71      922.24      9.26 o
  -3   7   9      179.24      174.59      4.40 o
  -2   7   9     1027.72     1001.37     10.01 o
  -1   7   9        6.06        6.06      3.59 o
   0   7   9       23.72       26.09      3.80 o
   1   7   9      545.55      558.76      8.32 o
   2   7   9        6.75        1.16      4.57 o
   3   7   9      213.21      217.07      7.75 o
   4   7   9      214.45      203.05      7.10 o
   5   7   9        4.46        2.39      6.23 o
 -11   8   9        8.40       11.12      5.39 o
 -10   8   9      191.80      166.26      6.22 o
  -9   8   9       30.51       24.60      4.50 o
  -8   8   9       22.16       20.27      4.33 o
  -7   8   9      309.35      324.13      7.53 o
  -6   8   9       12.48        7.99      3.67 o
  -5   8   9     1509.90     1528.52     13.26 o
  -4   8   9       84.04       98.38      4.11 o
  -3   8   9      490.34      495.61      6.98 o
  -2   8   9      110.36      103.94      4.09 o
  -1   8   9       50.54       61.13      4.11 o
   0   8   9      203.19      180.42      5.24 o
   1   8   9       21.27       22.57      4.30 o
   2   8   9      181.99      181.83      5.94 o
   3   8   9      202.98      220.46      7.01 o
   4   8   9       94.12       90.96      6.27 o
 -11   9   9      181.82      193.09      6.90 o
 -10   9   9       17.04       13.05      5.11 o
  -9   9   9      323.40      346.70      7.51 o
  -8   9   9        3.57        4.53      4.29 o
  -7   9   9      229.01      223.85      5.87 o
  -6   9   9      139.94      126.50      4.69 o
  -5   9   9       13.98       20.80      3.75 o
  -4   9   9        2.56        6.08      3.55 o
  -3   9   9      262.46      291.49      5.47 o
  -2   9   9       44.24       32.46      4.20 o
  -1   9   9      266.55      294.49      6.20 o
   0   9   9      349.78      322.42      6.53 o
   1   9   9      409.79      399.69      7.16 o
   2   9   9        0.76       10.63      5.10 o
   3   9   9       60.22       53.19      5.80 o
   4   9   9       14.70       26.06      5.92 o
 -11  10   9       10.77       22.59      5.76 o
 -10  10   9       11.65       26.91      5.47 o
  -9  10   9       26.80       27.59      4.84 o
  -8  10   9       70.59       53.66      4.70 o
  -7  10   9       33.34       41.64      4.49 o
  -6  10   9       15.52       22.54      4.31 o
  -5  10   9      432.72      424.63      8.16 o
  -4  10   9      109.43      106.78      4.72 o
  -3  10   9     1160.84     1175.92     12.26 o
  -2  10   9        4.33        6.80      4.06 o
  -1  10   9       24.60       24.98      4.29 o
   0  10   9       73.58       76.54      4.81 o
   1  10   9      127.97      144.11      5.74 o
   2  10   9       19.56       12.03      5.33 o
   3  10   9        4.62       11.15      5.90 o
   4  10   9       81.78       81.50      7.47 o
 -10  11   9       11.02       15.28      5.70 o
  -9  11   9      192.89      194.99      6.03 o
  -8  11   9       92.88      107.86      5.18 o
  -7  11   9        3.74       -1.25      4.20 o
  -6  11   9      134.03      161.32      5.56 o
  -5  11   9        6.64        1.34      4.13 o
  -4  11   9       89.65       90.40      5.23 o
  -3  11   9      132.40      152.71      5.55 o
  -2  11   9       50.88       48.46      4.81 o
  -1  11   9      419.95      412.73      7.79 o
   0  11   9        0.84        1.12      4.75 o
   1  11   9      117.44      126.60      5.74 o
   2  11   9       24.48       33.02      5.63 o
   3  11   9       85.05       89.66      7.11 o
 -10  12   9        1.64        3.32      5.64 o
  -9  12   9        5.26       10.18      5.12 o
  -8  12   9      139.71      164.85      6.03 o
  -7  12   9       26.69       28.73      4.82 o
  -6  12   9        2.19        3.16      4.13 o
  -5  12   9      102.21      118.52      4.90 o
  -4  12   9        3.76        8.72      4.65 o
  -3  12   9      185.98      185.52      6.06 o
  -2  12   9        1.88       -0.86      4.83 o
  -1  12   9       42.48       49.48      5.47 o
   0  12   9       58.84       65.02      5.82 o
   1  12   9        0.05        1.63      5.51 o
   2  12   9      256.12      220.42      8.13 o
   3  12   9        2.28       -0.56      6.51 o
  -9  13   9        0.72        1.45      5.53 o
  -8  13   9       23.60       24.32      5.19 o
  -7  13   9        4.48        1.45      5.03 o
  -6  13   9       57.60       61.10      5.54 o
  -5  13   9       33.69       40.94      5.45 o
  -4  13   9       51.11       52.50      4.91 o
  -3  13   9       35.99       40.20      5.04 o
  -2  13   9        3.79        9.09      5.21 o
  -1  13   9       27.10       21.32      5.95 o
   0  13   9        3.26       12.63      5.97 o
   1  13   9       57.00       84.75      6.83 o
   2  13   9       16.91       20.92      6.70 o
  -8  14   9        3.96        9.91      6.11 o
  -7  14   9        5.43        3.97      6.70 o
  -6  14   9       48.77       46.20      5.52 o
  -5  14   9       28.71       39.49      5.50 o
  -4  14   9       19.79       22.56      5.42 o
  -3  14   9       33.39       31.89      5.71 o
  -2  14   9        4.38        3.15      5.60 o
  -1  14   9        0.48        9.28      5.72 o
   0  14   9      127.12      128.88      7.18 o
   1  14   9        4.12       10.22      6.31 o
  -7  15   9        3.65       -1.21      5.89 o
  -6  15   9        7.34        5.94      6.03 o
  -5  15   9       49.00       43.83      6.22 o
  -4  15   9      159.38      183.93      8.83 o
  -3  15   9        4.67       -1.88      5.72 o
  -2  15   9       31.97       30.81      6.40 o
  -1  15   9        0.21       -6.65      5.65 o
   0  15   9        6.72       18.26      6.18 o
  -6  16   9       14.04       13.03      6.46 o
  -5  16   9       28.23       22.74      6.43 o
  -4  16   9        1.76        7.76      6.36 o
  -3  16   9        0.17        5.21      6.27 o
  -2  16   9       19.03       10.88      6.36 o
  -1  16   9        6.03        9.72      6.57 o
 -12   0  10      104.54       97.05      8.52 o
 -10   0  10      104.95      117.58      8.13 o
  -8   0  10      976.75     1013.01     14.47 o
  -6   0  10      427.75      399.06      9.08 o
  -4   0  10      706.96      682.06     11.21 o
  -2   0  10      205.22      215.21      7.15 o
   0   0  10     1273.03     1246.45     16.14 o
   2   0  10      528.78      533.64     12.12 o
   4   0  10      502.17      474.60     13.30 o
 -12   1  10       70.95       80.93      6.04 o
 -11   1  10       49.22       61.04      5.71 o
 -10   1  10       13.72        7.49      4.62 o
  -9   1  10        1.09        2.91      4.08 o
  -8   1  10      106.08      126.87      4.58 o
  -7   1  10       92.06      101.11      4.40 o
  -6   1  10      672.46      667.42      8.03 o
  -5   1  10      355.18      353.87      5.97 o
  -4   1  10      738.34      764.42      8.20 o
  -3   1  10        0.47        2.03      3.25 o
  -2   1  10      652.61      666.73      8.44 o
  -1   1  10       94.45       91.18      4.04 o
   0   1  10      322.02      329.97      7.26 o
   1   1  10       33.08       35.61      4.47 o
   2   1  10        0.32        0.77      4.78 o
   3   1  10      181.61      172.85      6.51 o
   4   1  10       98.80       83.13      6.31 o
 -12   2  10       23.82       37.39      6.01 o
 -11   2  10       23.60       31.49      5.28 o
 -10   2  10       96.06      114.08      5.41 o
  -9   2  10       17.40       11.54      4.36 o
  -8   2  10      484.56      463.07      7.56 o
  -7   2  10       13.80       20.74      3.75 o
  -6   2  10     1308.05     1209.03     11.33 o
  -5   2  10      491.49      517.39      7.67 o
  -4   2  10       63.14       55.64      3.69 o
  -3   2  10       74.58       88.77      3.88 o
  -2   2  10      299.39      272.24      5.16 o
  -1   2  10       58.93       73.42      4.04 o
   0   2  10      395.19      374.81      6.33 o
   1   2  10      168.11      185.59      5.31 o
   2   2  10      685.20      666.12      9.84 o
   3   2  10        6.44        6.69      5.23 o
   4   2  10      162.36      178.77      6.98 o
 -12   3  10        1.71        0.82      6.71 o
 -11   3  10       35.85       50.00      5.80 o
 -10   3  10       49.16       50.13      4.80 o
  -9   3  10      485.63      541.70      8.39 o
  -8   3  10       19.06       19.42      4.02 o
  -7   3  10      142.08      153.33      4.82 o
  -6   3  10        8.32        5.18      3.56 o
  -5   3  10      138.62      127.55      4.22 o
  -4   3  10      224.79      215.19      4.74 o
  -3   3  10        5.68        5.56      3.33 o
  -2   3  10       67.73       60.45      3.79 o
  -1   3  10      540.96      556.14      7.83 o
   0   3  10       75.27       88.63      4.56 o
   1   3  10      737.29      706.44      9.05 o
   2   3  10      113.74      118.30      5.43 o
   3   3  10       76.98       97.29      5.91 o
   4   3  10        2.94        5.98      5.92 o
 -12   4  10       11.41       11.48      5.89 o
 -11   4  10        6.45       11.79      5.37 o
 -10   4  10       41.81       40.87      5.08 o
  -9   4  10      109.33      127.37      5.28 o
  -8   4  10      357.94      319.70      6.48 o
  -7   4  10      670.76      696.18      8.79 o
  -6   4  10       11.32        5.10      3.50 o
  -5   4  10      173.04      188.32      4.63 o
  -4   4  10       54.94       58.05      3.82 o
  -3   4  10      484.61      545.63      7.07 o
  -2   4  10       14.96        2.20      3.55 o
  -1   4  10      472.53      498.64      7.04 o
   0   4  10       11.13        9.15      4.14 o
   1   4  10       54.94       63.26      4.77 o
   2   4  10       12.44        9.53      4.63 o
   3   4  10       16.82       22.51      5.58 o
   4   4  10        1.21       -5.52      5.87 o
 -12   5  10        2.53       12.63      6.16 o
 -11   5  10      128.10      152.41      6.61 o
 -10   5  10       14.55       24.54      5.24 o
  -9   5  10      373.59      407.97      7.50 o
  -8   5  10      163.91      159.47      5.28 o
  -7   5  10      562.82      555.26     11.83 o
  -6   5  10      128.62      143.37      4.74 o
  -5   5  10       47.44       36.78      3.95 o
  -4   5  10      466.41      498.52      7.32 o
  -3   5  10       57.29       64.94      4.08 o
  -2   5  10       29.83       39.93      3.84 o
  -1   5  10     1282.18     1215.52     11.64 o
   0   5  10        0.86        2.60      4.13 o
   1   5  10      860.05      831.71     12.36 o
   2   5  10       45.03       42.45      5.34 o
   3   5  10      168.60      168.02      6.57 o
   4   5  10      268.43      261.04      7.96 o
 -11   6  10       41.37       38.18      6.17 o
 -10   6  10       71.19      100.60      5.86 o
  -9   6  10       17.86       17.30      4.64 o
  -8   6  10       96.04      128.73      5.12 o
  -7   6  10        1.83       -0.66      3.98 o
  -6   6  10        1.30       -2.96      3.81 o
  -5   6  10      142.50      142.84      4.83 o
  -4   6  10      103.15      112.82      4.78 o
  -3   6  10      379.63      353.96      6.23 o
  -2   6  10      127.93      133.99      4.69 o
  -1   6  10      458.81      423.30      8.43 o
   0   6  10       47.44       44.27      4.46 o
   1   6  10      129.44      138.17      5.52 o
   2   6  10       73.08       69.97      5.50 o
   3   6  10        0.39       -2.62      5.38 o
   4   6  10        2.36        7.32      6.05 o
 -11   7  10       43.09       42.28      6.79 o
 -10   7  10       11.16        7.42      5.41 o
  -9   7  10      237.68      220.26      6.38 o
  -8   7  10       59.80       72.49      5.11 o
  -7   7  10      628.60      596.57      9.78 o
  -6   7  10        5.31        4.33      4.01 o
  -5   7  10      572.29      544.21      8.04 o
  -4   7  10      314.64      329.80      8.13 o
  -3   7  10        3.61        5.56      3.83 o
  -2   7  10      239.20      252.36      5.59 o
  -1   7  10       33.26       45.74      4.43 o
   0   7  10        9.18       15.53      4.44 o
   1   7  10      221.20      217.40      6.13 o
   2   7  10       15.90       10.44      5.27 o
   3   7  10      123.90      132.91      6.39 o
 -11   8  10       18.63       20.24      6.09 o
 -10   8  10       60.82       79.78      5.55 o
  -9   8  10        2.13        2.56      4.84 o
  -8   8  10      272.64      288.58      6.86 o
  -7   8  10       57.74       64.85      4.76 o
  -6   8  10       86.11       89.59      4.72 o
  -5   8  10       17.37        9.42      4.60 o
  -4   8  10        1.64        3.13      3.98 o
  -3   8  10       21.23       14.83      4.07 o
  -2   8  10      108.52      109.27      5.12 o
  -1   8  10       27.35       18.98      4.38 o
   0   8  10      377.55      377.97      7.87 o
   1   8  10       66.60       57.07      5.04 o
   2   8  10       83.73       82.82      5.96 o
   3   8  10       14.84       12.30      6.04 o
 -10   9  10        1.12        6.97      5.26 o
  -9   9  10        0.21        4.17      4.89 o
  -8   9  10       26.25       31.51      4.93 o
  -7   9  10        0.10       -1.09      4.56 o
  -6   9  10       79.37      100.37      5.16 o
  -5   9  10      286.87      274.64      6.28 o
  -4   9  10        7.15        1.88      4.34 o
  -3   9  10      426.93      396.89      7.07 o
  -2   9  10      436.74      440.18      8.00 o
  -1   9  10        9.09       12.94      4.66 o
   0   9  10      206.10      214.52      6.36 o
   1   9  10        8.16       10.36      5.30 o
   2   9  10        6.93        1.68      5.73 o
   3   9  10        2.78        3.19      6.68 o
 -10  10  10       17.22       19.11      5.45 o
  -9  10  10      100.29      102.20      5.67 o
  -8  10  10      346.70      361.88      7.41 o
  -7  10  10       33.44       28.74      4.90 o
  -6  10  10      640.21      649.92     10.38 o
  -5  10  10       90.59       99.55      5.79 o
  -4  10  10        6.31        5.35      4.67 o
  -3  10  10       85.24       85.03      5.44 o
  -2  10  10      182.72      215.55      6.38 o
  -1  10  10       26.03       27.95      4.92 o
   0  10  10       72.93       85.79      6.37 o
   1  10  10        5.19        1.72      5.21 o
   2  10  10      239.41      255.68      7.80 o
  -9  11  10        3.33        6.02      5.04 o
  -8  11  10       21.03       13.69      4.88 o
  -7  11  10       17.08       16.19      4.86 o
  -6  11  10       92.17       89.84      5.50 o
  -5  11  10       78.11       64.73      5.40 o
  -4  11  10      303.18      307.06      7.93 o
  -3  11  10        2.84        8.15      5.23 o
  -2  11  10        7.31       24.21      5.61 o
  -1  11  10        2.06        4.51      5.35 o
   0  11  10       75.43       79.17      6.18 o
   1  11  10       11.00       15.89      5.88 o
   2  11  10       14.54       15.66      6.23 o
  -9  12  10        0.01       -2.37      5.31 o
  -8  12  10       44.79       45.24      5.50 o
  -7  12  10       83.78      102.80      5.72 o
  -6  12  10       81.26       67.27      5.31 o
  -5  12  10       46.28       50.98      5.85 o
  -4  12  10       33.52       27.71      5.71 o
  -3  12  10      231.35      237.55      7.54 o
  -2  12  10        1.33        3.86      5.60 o
  -1  12  10      409.67      393.18      8.92 o
   0  12  10       27.10       22.84      6.28 o
   1  12  10       55.39       71.42      7.03 o
  -8  13  10       16.87       15.49      5.61 o
  -7  13  10      101.76      118.12      7.63 o
  -6  13  10        3.53        3.81      6.09 o
  -5  13  10       13.96       17.22      6.11 o
  -4  13  10        1.92        0.04      5.49 o
  -3  13  10        2.77       15.00      5.71 o
  -2  13  10      134.47      150.29      6.88 o
  -1  13  10      128.06      132.90      7.06 o
   0  13  10        0.29        3.63      6.50 o
  -7  14  10       37.28       29.78      6.83 o
  -6  14  10        1.23       -7.84      5.89 o
  -5  14  10      197.26      195.35      9.09 o
  -4  14  10        0.16        4.11      6.34 o
  -3  14  10      134.06      134.44      6.91 o
  -2  14  10       48.55       53.92      7.20 o
  -1  14  10       19.37       17.03      6.49 o
  -5  15  10        9.04        3.62      7.17 o
  -4  15  10        1.19        4.38      6.78 o
  -3  15  10       37.03       47.06      7.21 o
 -11   0  11      104.43      113.53      9.16 o
  -9   0  11       97.52       92.50      7.22 o
  -7   0  11       36.22       18.12      5.93 o
  -5   0  11      452.84      461.87     10.05 o
  -3   0  11     1685.72     1672.58     20.31 o
  -1   0  11      675.15      681.69     13.13 o
   1   0  11      111.14      111.59      8.71 o
   3   0  11        0.40        4.74      8.53 o
 -11   1  11       64.36       76.76      6.15 o
 -10   1  11       10.58       10.72      5.26 o
  -9   1  11      428.93      452.96      8.14 o
  -8   1  11       55.85       57.59      4.60 o
  -7   1  11      367.96      370.71      6.66 o
  -6   1  11       27.61       27.45      4.07 o
  -5   1  11      291.86      287.56      5.92 o
  -4   1  11      143.12      137.94      4.82 o
  -3   1  11      112.16      112.45      4.57 o
  -2   1  11        4.06        4.56      4.11 o
  -1   1  11       36.09       36.73      4.33 o
   0   1  11      310.05      308.30      6.52 o
   1   1  11      250.87      239.60      7.24 o
   2   1  11       15.96       16.96      5.62 o
   3   1  11      409.29      411.33      8.92 o
 -11   2  11      199.57      209.32      7.69 o
 -10   2  11       53.24       61.06      5.58 o
  -9   2  11      132.44      127.74      5.38 o
  -8   2  11      218.65      242.25      5.93 o
  -7   2  11       79.67       70.79      4.69 o
  -6   2  11       52.61       46.16      4.33 o
  -5   2  11      267.06      253.41      5.67 o
  -4   2  11       13.09       15.35      3.93 o
  -3   2  11      397.36      387.02      6.67 o
  -2   2  11        6.60       16.76      4.17 o
  -1   2  11      723.84      723.91      8.92 o
   0   2  11      274.21      270.15      7.69 o
   1   2  11      245.62      239.40      7.44 o
   2   2  11      367.06      378.96      8.37 o
   3   2  11        3.82       16.16      5.93 o
 -11   3  11       24.81       22.81      5.94 o
 -10   3  11        7.21       15.95      5.46 o
  -9   3  11       47.84       44.85      5.08 o
  -8   3  11       99.60       87.78      4.93 o
  -7   3  11      536.50      491.52      7.85 o
  -6   3  11       18.92       21.83      4.43 o
  -5   3  11      184.77      156.01      5.16 o
  -4   3  11      605.97      644.11      8.41 o
  -3   3  11       35.44       40.81      4.23 o
  -2   3  11      956.61      962.01     10.10 o
  -1   3  11        0.92       -2.94      4.08 o
   0   3  11       98.92      110.65      5.19 o
   1   3  11      402.70      365.77      8.26 o
   2   3  11       88.52      116.14      6.31 o
   3   3  11      105.45       95.77      6.76 o
 -11   4  11       39.80       34.09      6.14 o
 -10   4  11      157.53      183.97      6.84 o
  -9   4  11        0.65        6.57      4.97 o
  -8   4  11      241.71      256.27      6.40 o
  -7   4  11       26.33       32.91      4.73 o
  -6   4  11      721.56      738.73      9.98 o
  -5   4  11        0.93       -5.83      4.14 o
  -4   4  11      807.86      772.25      9.52 o
  -3   4  11        3.08       -3.72      4.11 o
  -2   4  11       15.08       16.97      4.16 o
  -1   4  11       99.42       93.82      4.79 o
   0   4  11      136.98      133.10      5.41 o
   1   4  11        1.20        0.84      4.98 o
   2   4  11      436.46      406.74      9.54 o
 -11   5  11        0.28        7.44      6.22 o
 -10   5  11      157.89      159.13      6.41 o
  -9   5  11      162.35      169.22      6.31 o
  -8   5  11        4.42        0.42      4.91 o
  -7   5  11       19.13       28.01      4.99 o
  -6   5  11       46.17       60.93      4.87 o
  -5   5  11      188.73      153.49      5.28 o
  -4   5  11     1184.10     1170.39     14.59 o
  -3   5  11      102.79       77.09      4.77 o
  -2   5  11      610.84      630.81      8.60 o
  -1   5  11        6.51       13.47      4.51 o
   0   5  11      113.91      115.38      5.51 o
   1   5  11      109.54      125.50      5.88 o
   2   5  11      123.38      143.89      7.05 o
 -11   6  11        8.06       26.42      6.56 o
 -10   6  11       26.65       19.75      5.78 o
  -9   6  11        0.58       -4.26      5.26 o
  -8   6  11      319.37      322.49      7.45 o
  -7   6  11       62.41       58.09      5.21 o
  -6   6  11      307.86      264.94      6.46 o
  -5   6  11      185.63      189.39      5.60 o
  -4   6  11       66.51       55.20      4.68 o
  -3   6  11      163.59      180.45      5.46 o
  -2   6  11       21.53       21.45      4.38 o
  -1   6  11      156.10      169.29      6.58 o
   0   6  11       95.01       99.30      5.46 o
   1   6  11        6.88       11.64      5.17 o
   2   6  11      237.21      233.64      7.58 o
 -10   7  11      100.55       97.99      6.63 o
  -9   7  11        3.15        8.12      5.77 o
  -8   7  11       86.08       68.69      5.89 o
  -7   7  11      277.60      296.63      8.07 o
  -6   7  11      186.91      198.85      6.09 o
  -5   7  11      169.68      180.47      5.79 o
  -4   7  11      161.23      161.66      6.63 o
  -3   7  11        0.38        1.49      4.46 o
  -2   7  11      252.56      230.73      6.16 o
  -1   7  11       98.83      109.49      5.57 o
   0   7  11      167.06      175.84      6.13 o
   1   7  11      131.85      149.27      6.73 o
   2   7  11        9.65       17.36      6.06 o
 -10   8  11        5.71        4.66      5.92 o
  -9   8  11        2.95        6.42      5.83 o
  -8   8  11       12.44       17.46      5.85 o
  -7   8  11       23.85       25.17      5.12 o
  -6   8  11       49.01       49.49      5.11 o
  -5   8  11      168.27      189.18      5.90 o
  -4   8  11       94.89      104.24      5.27 o
  -3   8  11      479.73      501.61      8.28 o
  -2   8  11        3.12       -0.86      4.92 o
  -1   8  11       49.59       49.82      5.45 o
   0   8  11        3.43        6.96      5.15 o
   1   8  11       11.46        6.95      5.55 o
  -9   9  11      162.72      174.09      7.51 o
  -8   9  11       67.78       59.42      5.91 o
  -7   9  11        9.85        0.14      5.31 o
  -6   9  11       76.33       64.74      6.14 o
  -5   9  11      161.70      170.93      6.44 o
  -4   9  11       15.30       13.00      4.94 o
  -3   9  11       74.07       62.39      5.64 o
  -2   9  11        5.98        6.90      5.08 o
  -1   9  11        6.49       -0.38      5.12 o
   0   9  11        6.39        2.87      5.45 o
   1   9  11       31.20       36.69      6.02 o
  -9  10  11      278.84      290.16      7.93 o
  -8  10  11        0.43       -0.59      5.45 o
  -7  10  11        0.43       -5.56      5.31 o
  -6  10  11        0.86       -8.11      5.41 o
  -5  10  11       22.85       40.96      5.54 o
  -4  10  11       72.60       71.05      5.71 o
  -3  10  11       46.23       55.92      6.12 o
  -2  10  11       28.54       18.34      5.64 o
  -1  10  11      477.44      492.55     10.06 o
   0  10  11       56.51       57.31      6.04 o
  -8  11  11        7.02       -4.41      5.42 o
  -7  11  11      179.85      163.79      6.72 o
  -6  11  11       96.57       99.98      6.48 o
  -5  11  11       72.53       86.83      6.47 o
  -4  11  11      100.53      124.31      6.82 o
  -3  11  11       63.87       48.42      6.48 o
  -2  11  11       17.52       22.46      6.22 o
  -1  11  11        7.80        5.84      6.30 o
   0  11  11        0.36        1.24      6.42 o
  -7  12  11        9.10        8.87      5.47 o
  -6  12  11        9.13        6.16      5.60 o
  -5  12  11        0.36       -0.73      6.05 o
  -4  12  11        3.80        9.82      6.06 o
  -3  12  11        0.88       -2.93      6.07 o
  -2  12  11       24.22       24.79      6.35 o
  -1  12  11       46.09       44.88      6.74 o
  -6  13  11        0.34        5.27      6.71 o
  -5  13  11       26.05       28.05      6.37 o
  -4  13  11       57.11       55.32      6.53 o
  -3  13  11       11.54        2.09      6.13 o
 -10   0  12       37.06       42.87      8.46 o
  -8   0  12      318.26      345.29     10.25 o
  -6   0  12      676.34      672.09     14.43 o
  -4   0  12      194.63      193.04      8.01 o
  -2   0  12       76.31       90.10      7.64 o
   0   0  12        0.42        3.53      7.50 o
 -10   1  12      106.18      116.66      6.50 o
  -9   1  12       30.96       37.44      5.29 o
  -8   1  12        8.44        5.00      4.65 o
  -7   1  12      152.74      131.82      5.60 o
  -6   1  12       20.63       24.40      4.58 o
  -5   1  12      106.01      110.83      5.18 o
  -4   1  12      246.34      250.60      6.32 o
  -3   1  12      216.81      228.84      6.21 o
  -2   1  12      381.12      384.15      7.43 o
  -1   1  12       16.18       26.00      4.93 o
   0   1  12      414.07      426.84      8.24 o
   1   1  12        1.51       -0.12      5.52 o
 -10   2  12        7.74       18.23      5.88 o
  -9   2  12       53.56       62.24      5.52 o
  -8   2  12       45.44       57.93      5.25 o
  -7   2  12        0.24       -2.42      4.77 o
  -6   2  12      285.72      269.23      6.66 o
  -5   2  12       57.43       48.64      5.07 o
  -4   2  12      597.56      548.89      8.31 o
  -3   2  12      481.27      472.34      7.75 o
  -2   2  12       16.66       24.05      4.75 o
  -1   2  12      439.68      443.45      7.94 o
   0   2  12        1.72       -0.74      5.37 o
   1   2  12       49.57       51.22      6.17 o
 -10   3  12      332.58      303.95      8.10 o
  -9   3  12      165.87      172.90      6.49 o
  -8   3  12      106.29       87.11      5.49 o
  -7   3  12      550.05      574.58      8.93 o
  -6   3  12        0.35       -7.88      4.72 o
  -5   3  12      377.65      383.50      7.47 o
  -4   3  12       88.13       85.81      5.26 o
  -3   3  12       90.87       84.58      5.22 o
  -2   3  12      692.84      669.88     11.64 o
  -1   3  12      125.60      128.45      5.89 o
   0   3  12       73.74       55.50      5.76 o
   1   3  12       32.36       41.60      6.19 o
 -10   4  12       11.54       21.06      5.97 o
  -9   4  12       66.28       66.13      5.93 o
  -8   4  12        1.17       -0.56      5.20 o
  -7   4  12        2.59       -2.63      5.01 o
  -6   4  12        4.54        2.59      4.94 o
  -5   4  12      218.57      230.44      6.51 o
  -4   4  12       30.14       25.69      4.94 o
  -3   4  12      237.59      257.06      7.03 o
  -2   4  12       91.00       89.12      5.77 o
  -1   4  12      218.53      232.20      6.86 o
   0   4  12        2.19       -7.73      5.55 o
   1   4  12      134.48      161.84      7.47 o
 -10   5  12        1.96        8.68      6.12 o
  -9   5  12        2.33       14.03      5.62 o
  -8   5  12        2.89        2.91      5.24 o
  -7   5  12      368.70      370.04      8.65 o
  -6   5  12       10.59        4.46      5.16 o
  -5   5  12      390.44      382.77      7.68 o
  -4   5  12       15.54        7.53      4.89 o
  -3   5  12       41.95       50.80      5.16 o
  -2   5  12      154.23      169.78      6.28 o
  -1   5  12        4.25        8.98      5.34 o
   0   5  12        7.12       -4.06      5.47 o
  -9   6  12      287.65      258.08      8.01 o
  -8   6  12      113.26      120.14      6.30 o
  -7   6  12       23.07       15.33      5.39 o
  -6   6  12       40.64       57.06      5.55 o
  -5   6  12        7.17       10.45      5.19 o
  -4   6  12       15.72       22.57      5.22 o
  -3   6  12      416.21      417.38      7.86 o
  -2   6  12       88.94       81.40      5.37 o
  -1   6  12      437.21      439.85      8.78 o
   0   6  12        1.88       -0.33      5.54 o
  -9   7  12      196.16      206.06      7.88 o
  -8   7  12        1.05       -2.52      5.91 o
  -7   7  12       41.13       36.89      5.92 o
  -6   7  12        1.89       -0.25      5.17 o
  -5   7  12        9.77       -2.54      5.15 o
  -4   7  12       28.93       47.27      5.31 o
  -3   7  12      157.05      153.20      6.24 o
  -2   7  12       78.78      111.75      6.29 o
  -1   7  12       22.57       22.63      5.79 o
   0   7  12      160.07      167.39      6.98 o
  -9   8  12       26.12       29.46      6.63 o
  -8   8  12       94.85      119.11      9.21 o
  -7   8  12        9.83        5.01      6.28 o
  -6   8  12      520.75      552.85     10.27 o
  -5   8  12       56.38       52.15      6.04 o
  -4   8  12      137.32      145.06      6.15 o
  -3   8  12        0.99        2.40      5.16 o
  -2   8  12        7.57        2.82      5.59 o
  -1   8  12        2.26        1.57      5.72 o
  -8   9  12       72.17       82.00      7.03 o
  -7   9  12        0.52       -5.69      7.14 o
  -6   9  12        3.20        4.29      5.90 o
  -5   9  12        1.96       -7.96      5.74 o
  -4   9  12       90.95       89.61      6.21 o
  -3   9  12        1.10        8.33      5.96 o
  -2   9  12      134.73      138.82      6.64 o
  -7  10  12        0.09       -0.49      6.44 o
  -6  10  12       37.14       32.03      6.97 o
  -5  10  12       29.12       17.47      5.97 o
  -4  10  12      216.86      211.53      7.98 o
  -3  10  12        2.64        0.72      6.20 o
  -5  11  12       46.30       47.29      6.92 o
  -9   0  13      583.86      563.79     14.97 o
  -7   0  13      210.57      176.60     11.36 o
  -5   0  13        5.54        8.03      7.30 o
  -3   0  13       11.96       16.13      7.62 o
  -1   0  13       69.97       70.28      9.02 o
  -9   1  13       39.40       46.63      6.27 o
  -8   1  13        1.32      -10.58      5.46 o
  -7   1  13      226.09      239.08      7.12 o
  -6   1  13       50.15       29.70      5.40 o
  -5   1  13      334.93      343.79      7.72 o
  -4   1  13       17.31       14.15      5.30 o
  -3   1  13      281.08      308.21      7.46 o
  -2   1  13        7.04        4.28      5.24 o
  -1   1  13       39.60       36.54      5.56 o
  -9   2  13       66.48       59.29      6.08 o
  -8   2  13        7.58       14.17      5.49 o
  -7   2  13      208.83      173.48      6.53 o
  -6   2  13       70.04       91.59      5.87 o
  -5   2  13        9.02        7.14      5.22 o
  -4   2  13      136.53      150.12      6.22 o
  -3   2  13       25.51       31.40      5.61 o
  -2   2  13       15.33       14.05      5.55 o
  -1   2  13      131.93      133.14      6.86 o
  -9   3  13        0.10        1.54      5.76 o
  -8   3  13      158.83      167.40      7.00 o
  -7   3  13        1.57      -10.42      5.24 o
  -6   3  13        1.32      -10.41      5.21 o
  -5   3  13      115.69      127.36      6.23 o
  -4   3  13        0.57        2.11      5.13 o
  -3   3  13       23.33       26.45      5.37 o
  -2   3  13       66.68       57.46      5.99 o
  -8   4  13      264.85      271.70      8.24 o
  -7   4  13        0.37       -9.24      5.69 o
  -6   4  13      259.31      290.72      8.02 o
  -5   4  13        0.23        3.98      5.45 o
  -4   4  13      166.13      195.81      6.79 o
  -3   4  13       11.37       10.16      5.34 o
  -2   4  13      114.98      132.39      6.33 o
  -8   5  13       97.14      102.28      6.52 o
  -7   5  13        3.32       -7.92      5.79 o
  -6   5  13       77.28       65.78      6.20 o
  -5   5  13       77.61       92.96      6.32 o
  -4   5  13        3.68       -0.70      5.63 o
  -3   5  13       19.70       17.89      5.62 o
  -2   5  13      195.87      193.66      7.10 o
  -7   6  13        4.43        2.93      5.89 o
  -6   6  13      114.90      113.15      7.32 o
  -5   6  13       14.08        4.63      5.68 o
  -4   6  13      179.50      191.87      7.09 o
  -3   6  13       16.02       17.77      5.81 o
  -6   7  13       95.99       75.28      7.16 o
  -5   7  13      136.90      138.17      7.02 o
  -4   7  13        0.19       -4.65      5.70 o
 
